# Supplementary material for: Insect herbivory facilitates the establishment of an invasive plant pathogen
Source: ISME Commun. 2021 Mar 22;1:6. doi: 10.1038/s43705-021-00004-4 (PMC9723786; doi:10.1038/s43705-021-00004-4)
Supplement: Supplementary file 3 — Table S1 [file 43705_2021_4_MOESM3_ESM.xlsx]

## Sheet: Tabelle1
Supplementary data to Gossner M.M., Beenken L., Arend K., Begerow D. & Peršoh D.: Insect herbivory facilitates the establishment of an invasive plant pathogen
Tab. S1: Details on the origin of the field samples analysed for mycobiome composition in the Illumina metabarcoding approach. It is specified whether beetles (Orchestes fagi) or tree leaves (Fagus sylvatica) were sampled. Type of the leaf (shade vs. sun leaf), type of feeding damage by the beetle (absent, damage by adult and damage by adult and larval beetles) and host plant individual (tree ID)…
Sample_ID	Sample_Category	Feeding_damage_type	Leaf_type	Tree_ID	total_reads	total_otus
KA051	beetle	NA	NA	NA	54951	70
KA052	beetle	NA	NA	NA	50593	49
KA057	beetle	NA	NA	NA	3973	32
KA058	beetle	NA	NA	NA	42899	56
KA059	beetle	NA	NA	NA	4482	49
KA060	beetle	NA	NA	NA	10617	38
KA076	leaf	adult	Shade	753	7930	15
KA083	leaf	adult	Shade	798	48116	19
KA092	leaf	absent	Shade	754	38	14
KA094	leaf	adult	Shade	754	35575	16
KA098	leaf	absent	Shade	755	9402	12
KA099	leaf	adult	Shade	755	42145	16
KA101	leaf	adult	Sun	755	29700	4
KA102	leaf	absent	Sun	755	6614	6
KA103	leaf	adult + larva	Sun	755	16950	15
KA104	leaf	absent	Shade	740	18178	16
KA105	leaf	adult	Shade	740	4564	21
KA106	leaf	adult + larva	Shade	740	72378	13
KA108	leaf	adult + larva	Sun	740	19186	11
KA110	leaf	adult + larva	Sun	725	6791	6
KA111	leaf	adult	Sun	725	8	5
KA112	leaf	absent	Sun	725	1	1
KA113	leaf	adult	Shade	725	14192	14
KA114	leaf	absent	Shade	725	6077	18
KA116	leaf	absent	Shade	726	35777	15
KA123	leaf	adult + larva	Shade	723	5886	9
KA124	leaf	adult	Sun	723	11786	8
KA127	leaf	absent	Shade	724	10324	13
KA128	leaf	adult + larva	Shade	724	12761	12
KA129	leaf	adult + larva	Sun	724	11118	10
KA130	leaf	adult	Sun	724	7549	16
KA133	leaf	adult + larva	Shade	738	15810	19
KA134	leaf	adult	Shade	738	43756	19
KA137	leaf	adult	Sun	738	10945	16
KA141	leaf	adult	Sun	757	7578	5
KA142	leaf	adult + larva	Sun	757	12515	9
KA143	leaf	absent	Sun	757	1	1
KA144	leaf	adult + larva	Sun	673	17367	4
KA145	leaf	adult	Sun	673	2	2
KA146	leaf	absent	Sun	673	2445	9
KA147	leaf	adult	Shade	673	12250	10
KA148	leaf	absent	Shade	673	8709	9
KA150	leaf	adult + larva	Sun	677	4570	26
KA153	leaf	adult	Shade	677	30863	22
KA161	leaf	adult	Sun	732	14931	12
KA162	leaf	adult + larva	Sun	732	26044	7
KA167	leaf	adult	Sun	669	2105	10
KA168	leaf	absent	Sun	669	8	5
KA169	leaf	adult + larva	Shade	669	27735	18
KA176	leaf	adult	Shade	783	6488	11
KA178	leaf	adult + larva	Shade	770	58290	13
KA179	leaf	adult	Shade	770	8774	9
KA180	leaf	absent	Shade	770	37779	10
KA182	leaf	absent	Shade	760	28480	21
KA183	leaf	adult + larva	Shade	760	29458	51
KA186	leaf	adult	Shade	638	39408	15
KA187	leaf	adult + larva	Sun	638	10851	7
KA188	leaf	adult	Sun	638	4	2
KA189	leaf	absent	Sun	638	5	3
KA196	leaf	adult + larva	Shade	784	30887	14
KA198	leaf	absent	Shade	784	57182	19
KA202	leaf	absent	Sun	646	8	4
KA204	leaf	adult	Sun	646	5294	8
KA205	leaf	adult	Sun	771	4601	3
KA206	leaf	absent	Sun	771	1	1
KA207	leaf	adult + larva	Sun	771	12081	10
KA213	leaf	adult	Sun	762	2404	6
KA214	leaf	adult + larva	Sun	762	9837	6
KA219	leaf	adult + larva	Shade	776	43995	14
KA220	leaf	adult	Shade	776	17403	14
KA222	leaf	adult	Sun	776	3	2
KA223	leaf	adult + larva	Sun	776	4	2
KA226	leaf	adult + larva	Sun	770	2	2
KA227	leaf	adult	Shade	771	7680	18
KA228	leaf	adult + larva	Shade	771	45455	16
KA236	leaf	adult + larva	Shade	758	39516	15
KA239	leaf	absent	Sun	758	2	2
KA240	leaf	adult + larva	Sun	758	4	3
KA244	leaf	absent	Shade	762	8	4
KA246	leaf	adult + larva	Shade	762	7	3
KA258	leaf	adult	Sun	608	5958	7
KA265	leaf	absent	Shade	759	3968	9
KA271	leaf	absent	Sun	656	5	2
KA272	leaf	adult	Sun	656	6753	5
KA273	leaf	adult + larva	Sun	656	8039	16
KA274	leaf	adult + larva	Shade	608	18885	16
KA276	leaf	absent	Shade	608	6	4
KA279	leaf	adult	Shade	656	9584	32
KA280	leaf	absent	Shade	710	24641	15
KA281	leaf	adult + larva	Shade	710	30137	30
KA283	leaf	adult + larva	Sun	710	52997	35
KA306	leaf	absent	Sun	761	2771	11
KA307	leaf	adult	Sun	761	12560	22
KA309	leaf	adult + larva	Shade	647	29471	19
KA310	leaf	adult	Sun	759	96173	14
KA316	leaf	absent	Shade	761	2598	18
KA331	leaf	adult	Sun	633	4130	12
KA334	leaf	absent	Shade	633	5717	19
KA336	leaf	adult	Shade	633	83476	14
KA342	leaf	adult + larva	Shade	682	29730	13
KA350	leaf	absent	Sun	682	23120	14
KA365	leaf	adult	Sun	717	42887	22
KA388	leaf	adult + larva	Shade	618	9256	11
KA389	leaf	adult + larva	Sun	618	41832	13
KA392	leaf	adult + larva	Shade	774	87540	22
KA393	leaf	adult	Shade	774	11407	24
KA394	leaf	absent	Shade	774	4222	20
KA395	leaf	absent	Sun	774	77314	23
KA396	leaf	adult + larva	Sun	774	64036	29
KA400	leaf	adult + larva	Shade	632	56321	20
KA402	leaf	adult + larva	Sun	632	31157	22
KA404	leaf	adult + larva	Shade	607	7797	11
KA406	leaf	absent	Sun	607	5705	9
KA407	leaf	adult + larva	Sun	607	11572	12
KA409	leaf	adult + larva	Shade	786	232007	33
KA410	leaf	adult	Shade	786	94348	19
KA413	leaf	adult + larva	Sun	786	111686	21
KA414	leaf	adult	Sun	786	178717	26
KA415	leaf	adult	Sun	680	5254	25
KA417	leaf	adult	Shade	680	4750	15
KA422	leaf	absent	Sun	609	7513	20
KA423	leaf	adult + larva	Shade	609	6274	18
KA424	leaf	adult	Shade	609	20542	15
KA84	leaf	adult + larva	Sun	798	15	6
KA85	leaf	adult	Sun	798	17029	10
KA86	leaf	absent	Sun	798	5208	6
KA95	leaf	adult	Sun	754	14301	9
KA96	leaf	absent	Sun	754	14414	10
KA053	beetle	NA	NA	NA	1834	46
KA054	beetle	NA	NA	NA	1096	36
KA055	beetle	NA	NA	NA	14732	69
KA056	beetle	NA	NA	NA	20201	49
KA075	leaf	absent	Shade	753	35035	17
KA081	leaf	absent	Shade	798	12206	21
KA093	leaf	adult + larva	Shade	754	24237	20
KA107	leaf	absent	Sun	740	10042	12
KA109	leaf	adult	Sun	740	27153	15
KA117	leaf	adult + larva	Shade	726	54239	45
KA119	leaf	adult + larva	Sun	726	11	7
KA120	leaf	absent	Sun	726	19512	19
KA121	leaf	adult	Sun	726	11366	8
KA122	leaf	adult	Shade	723	8	4
KA131	leaf	absent	Sun	724	9596	10
KA132	leaf	absent	Shade	738	8712	14
KA136	leaf	absent	Sun	738	5	4
KA139	leaf	adult	Shade	757	24533	13
KA140	leaf	adult + larva	Shade	757	38	12
KA151	leaf	adult	Sun	677	18556	23
KA152	leaf	adult + larva	Shade	677	28766	28
KA159	leaf	absent	Shade	732	17243	13
KA163	leaf	absent	Sun	732	10129	5
KA166	leaf	adult + larva	Sun	669	4	4
KA177	leaf	absent	Shade	783	4341	16
KA181	leaf	adult	Shade	760	6049	21
KA184	leaf	absent	Shade	638	22916	19
KA185	leaf	adult + larva	Shade	638	5243	11
KA197	leaf	adult	Shade	784	42	8
KA199	leaf	adult	Sun	784	6	5
KA200	leaf	adult + larva	Sun	784	6009	16
KA201	leaf	absent	Sun	784	6709	11
KA203	leaf	adult + larva	Sun	646	10308	11
KA224	leaf	adult	Sun	770	3	3
KA225	leaf	absent	Sun	770	3879	10
KA229	leaf	absent	Shade	771	12586	24
KA237	leaf	adult	Shade	758	12560	9
KA238	leaf	adult	Sun	758	4	4
KA241	leaf	absent	Shade	646	10840	22
KA243	leaf	adult	Shade	646	39914	20
KA245	leaf	adult	Shade	762	4	4
KA256	leaf	absent	Sun	608	6	5
KA275	leaf	adult	Shade	608	8	4
KA278	leaf	adult + larva	Shade	656	43771	38
KA284	leaf	absent	Sun	710	18560	21
KA285	leaf	adult	Sun	710	42922	21
KA305	leaf	adult + larva	Sun	761	34913	25
KA308	leaf	adult	Shade	647	21404	12
KA311	leaf	adult + larva	Sun	759	29694	14
KA312	leaf	adult	Sun	647	47593	26
KA313	leaf	absent	Sun	647	16578	17
KA314	leaf	adult + larva	Sun	647	51392	19
KA333	leaf	absent	Sun	633	5600	9
KA340	leaf	adult	Shade	682	48809	12
KA341	leaf	absent	Shade	682	10297	18
KA349	leaf	adult	Sun	682	22	6
KA361	leaf	adult	Shade	717	16100	14
KA363	leaf	adult + larva	Sun	717	32419	33
KA377	leaf	absent	Sun	636	62216	41
KA378	leaf	adult + larva	Shade	636	37499	26
KA380	leaf	absent	Shade	636	37996	25
KA386	leaf	absent	Shade	618	29	10
KA390	leaf	absent	Sun	618	23	10
KA391	leaf	adult	Sun	618	9	6
KA397	leaf	adult	Sun	774	32587	26
KA398	leaf	adult	Shade	632	28681	14
KA399	leaf	absent	Shade	632	5916	9
KA403	leaf	adult	Shade	607	25632	26
KA405	leaf	absent	Shade	607	11239	22
KA408	leaf	adult	Sun	607	15217	20
KA411	leaf	absent	Shade	786	18388	23
KA418	leaf	adult + larva	Shade	680	23	10
KA419	leaf	absent	Shade	680	24	11
KA421	leaf	adult	Sun	609	17375	14
KA425	leaf	absent	Shade	609	25	9
KA78	leaf	adult	Sun	753	18	9
KA79	leaf	absent	Sun	753	6	4
KA077	leaf	adult + larva	Shade	753	27417	23
KA082	leaf	adult + larva	Shade	798	29097	28
KA100	leaf	adult + larva	Shade	755	25219	20
KA115	leaf	adult + larva	Shade	725	22269	24
KA118	leaf	adult	Shade	726	41	15
KA158	leaf	adult	Shade	732	30943	15
KA160	leaf	adult + larva	Shade	732	17657	9
KA171	leaf	absent	Shade	669	39	13
KA172	leaf	adult	Sun	783	20754	19
KA221	leaf	absent	Sun	776	6	6
KA235	leaf	absent	Shade	758	22067	11
KA242	leaf	adult + larva	Shade	646	51054	44
KA277	leaf	absent	Shade	656	30	11
KA282	leaf	adult	Shade	710	15335	20
KA315	leaf	adult + larva	Shade	761	15997	23
KA317	leaf	adult	Shade	761	25319	18
KA332	leaf	adult + larva	Sun	633	13388	19
KA335	leaf	adult + larva	Shade	633	46774	26
KA351	leaf	adult + larva	Sun	682	24567	15
KA379	leaf	adult	Shade	636	40644	23
KA412	leaf	absent	Sun	786	15333	25
KA416	leaf	absent	Sun	680	5438	26
KA420	leaf	adult + larva	Sun	609	16887	27
KA138	leaf	absent	Shade	757	18	12
KA149	leaf	adult + larva	Shade	673	21704	29
KA170	leaf	adult	Shade	669	51112	19
KA257	leaf	adult + larva	Sun	608	15254	20
KA362	leaf	absent	Shade	717	28430	52
KA364	leaf	absent	Sun	717	12368	21
KA366	leaf	absent	Shade	706	39535	45
KA401	leaf	adult	Sun	632	38141	18
KA073	beetle	NA	NA	NA	43198	64
KA218	leaf	absent	Shade	776	42244	33
KA267	leaf	adult	Shade	759	16719	23
KA360	leaf	adult + larva	Shade	717	33626	60
KA369	leaf	adult + larva	Sun	706	45102	75
KA387	leaf	adult	Shade	618	21	11
KA97	leaf	adult + larva	Sun	754	8583	18
KA135	leaf	adult + larva	Sun	738	15360	19
KA266	leaf	adult + larva	Shade	759	20671	26
KA367	leaf	adult + larva	Shade	706	32137	39
KA368	leaf	adult	Shade	706	41875	39
KA370	leaf	adult	Sun	706	38150	56
KA371	leaf	absent	Sun	706	30035	36
KA375	leaf	adult	Sun	636	55024	79
KA376	leaf	adult + larva	Sun	636	46457	53
