# Supplementary material for: Insect herbivory facilitates the establishment of an invasive plant pathogen
Source: ISME Commun. 2021 Mar 22;1:6. doi: 10.1038/s43705-021-00004-4 (PMC9723786; doi:10.1038/s43705-021-00004-4)
Supplement: Supplementary file 4 — Table S3 [file 43705_2021_4_MOESM4_ESM.xlsx]

## Sheet: Tabelle1
Supplementary data to Gossner M.M., Beenken L., Arend K., Begerow D. & Peršoh D.: Insect herbivory facilitates the establishment of an invasive plant pathogen
Tab. S3: OTU table. The absolute abundance (read count) of each OTU in each sample is listed. OTU1 represents Petrakia liobae.
sample_ID	OTU1	OTU2	OTU3	OTU4	OTU5	OTU6	OTU7	OTU8	OTU9	OTU10	OTU11	OTU12	OTU13	OTU14	OTU15	OTU16	OTU17	OTU18	OTU19	OTU20	OTU21	OTU22	OTU23	OTU24	OTU25	OTU26	OTU27	OTU28	OTU29	OTU30	OTU31	OTU32	OTU33	OTU34	OTU35	OTU36	OTU37	OTU38	OTU39	OTU40	OTU41	OTU42	OTU43	OTU44	OTU45	OTU46	OTU47	OTU48	OTU49
KA051	0	1	213	2809	1868	593	157	63	0	0	12	2	29975	0	0	0	0	7	1	0	0	3	1	0	0	22	12	46	0	0	0	0	17	9	0	7	2	0	0	0	0	10579	1	0	0	1	5	0	4
KA052	0	0	32	4386	8	80	8	43310	0	0	2	0	324	0	0	0	0	3	0	1	0	0	0	0	0	1	4	11	0	0	0	1	13	0	0	7	0	0	0	0	0	0	0	0	0	0	0	0	0
KA057	0	0	9	3	3	12	1	34	0	0	0	6	2334	0	0	0	0	1	0	0	0	0	0	0	0	3	0	2	0	0	0	0	6	0	0	0	0	0	0	0	0	0	1	0	0	0	2	0	0
KA058	0	2065	22	1632	2	29	11	23632	0	0	6	2	3592	0	0	0	0	2	7	0	0	0	0	0	0	0	1	5	0	0	0	0	3	0	0	2	2	0	0	0	0	4	0	0	0	0	0	0	0
KA059	0	0	106	15	20	243	41	123	0	0	2	1	220	0	0	0	0	1	0	0	0	3	4	2	0	7	1	15	0	0	0	0	11	3	0	9	0	0	0	0	0	0	0	0	0	0	0	0	1
KA060	0	0	57	4	2	150	32	3879	0	0	4	15	5763	0	0	0	0	0	0	0	0	0	0	0	0	0	2	7	0	0	0	0	15	0	0	2	0	0	0	0	0	0	0	0	0	0	1	0	0
KA076	11	4	6	0	0	1	5	0	1	41	0	0	0	0	1	0	0	0	0	1	2	0	890	0	6963	0	0	0	0	0	0	0	0	0	0	0	0	0	0	0	0	0	0	0	0	0	0	0	0
KA083	2	0	1	4	1	0	802	0	0	57	1	1	0	0	1	0	0	1	0	0	31273	0	0	0	4	2	0	0	0	1	0	14595	0	0	0	0	0	0	0	0	0	0	522	0	0	0	0	0	0
KA092	19	3	1	1	1	2	1	0	0	1	0	0	0	0	0	0	0	0	0	0	0	0	3	0	2	0	0	0	0	0	0	0	0	0	0	0	0	0	0	0	0	0	0	0	0	0	0	0	0
KA094	34703	20	4	1	2	1	2	0	0	140	0	0	0	0	0	1	0	691	3	0	0	0	0	0	0	1	3	0	0	0	0	0	0	0	0	0	0	0	0	0	1	0	0	0	0	0	0	0	0
KA098	5	0	2	0	0	1	4995	0	0	227	0	0	0	0	1	0	0	0	0	0	0	8	0	0	2	0	1	0	0	0	0	0	0	0	0	0	0	0	0	0	0	0	0	0	0	0	0	0	0
KA099	14651	1	1	0	26838	0	0	0	0	284	1	0	0	0	0	0	0	0	0	0	0	205	0	3	2	0	0	1	0	0	0	0	0	0	0	0	0	0	0	0	0	0	0	0	1	0	0	2	0
KA101	3	28854	0	0	0	0	0	0	0	13	0	0	0	0	0	0	0	0	0	0	0	0	0	0	0	0	0	0	0	0	0	0	0	0	0	0	0	0	0	0	0	0	0	0	0	0	0	0	0
KA102	0	3790	0	0	3	0	0	0	0	386	0	0	0	0	0	0	0	0	0	2	0	0	0	0	0	0	0	0	0	0	0	0	0	0	0	0	0	0	0	0	0	0	0	0	0	0	0	0	0
KA103	16687	1	1	173	0	0	1	0	0	1	1	0	0	16	0	0	18	2	0	0	0	32	0	0	1	0	0	0	0	0	0	0	0	0	1	0	0	0	0	0	0	0	0	0	0	0	0	0	0
KA104	11	12928	0	1	1	1	0	0	0	3118	0	0	0	0	0	0	1	0	0	0	0	0	0	0	6	2090	0	0	0	3	0	0	0	0	0	0	2	0	8	0	0	0	0	0	0	0	0	0	3
KA105	6	2	3	1	2	2	2	0	0	1706	2	0	0	0	6	0	0	0	0	1	1	0	0	0	4	2302	0	0	0	0	0	0	0	0	0	1	0	0	0	0	0	0	0	0	0	0	0	0	0
KA106	71480	0	0	2	2	0	1	0	548	2	0	2	0	0	0	1	0	0	0	0	0	0	0	0	5	0	0	5	0	0	0	0	0	0	0	0	0	0	0	0	0	0	0	0	0	0	0	0	0
KA108	18285	4	52	0	0	0	20	0	0	3	0	0	0	51	616	0	0	0	0	0	0	117	0	0	0	0	0	0	0	0	0	0	0	0	0	0	0	0	0	0	0	0	0	0	0	0	0	0	0
KA110	3	1668	0	0	0	0	829	0	0	130	1	0	0	0	0	0	0	0	0	0	0	0	0	0	4160	0	0	0	0	0	0	0	0	0	0	0	0	0	0	0	0	0	0	0	0	0	0	0	0
KA111	4	0	0	0	0	1	0	0	0	0	0	0	0	0	0	0	0	0	0	0	0	0	0	0	0	0	0	0	0	0	0	0	0	0	0	0	0	0	0	0	0	0	0	0	0	0	0	0	0
KA112	0	0	0	0	1	0	0	0	0	0	0	0	0	0	0	0	0	0	0	0	0	0	0	0	0	0	0	0	0	0	0	0	0	0	0	0	0	0	0	0	0	0	0	0	0	0	0	0	0
KA113	19	14107	7	0	5	2	2	0	0	34	0	0	0	0	1	0	0	0	1	0	0	0	0	0	0	0	5	0	0	0	0	0	0	1	0	0	0	0	0	0	0	0	0	0	0	0	0	0	0
KA114	0	1	6	0	0	0	2	0	0	1213	1	0	0	0	1	2	0	0	0	4841	0	0	0	0	1	1	0	0	0	0	1	0	0	1	1	0	0	1	0	0	0	0	0	0	0	0	0	0	0
KA116	16	29410	4672	1	4	0	2	0	0	1223	0	0	0	0	0	0	0	0	0	1	0	0	1	0	0	0	0	0	2	0	0	0	0	0	0	0	0	0	0	0	0	0	0	0	0	0	0	0	0
KA123	126	384	0	0	0	0	4417	0	0	472	0	0	0	0	0	0	0	1	0	0	0	0	0	0	0	1	0	0	0	0	0	0	0	0	0	0	0	0	0	0	114	0	0	0	92	0	0	0	0
KA124	11578	185	0	0	0	0	0	0	0	0	0	1	0	3	0	0	0	0	0	0	0	0	0	0	0	1	0	0	0	0	0	0	0	0	1	0	0	0	0	0	0	0	0	0	0	0	0	0	0
KA127	320	376	6776	94	154	0	215	0	0	64	0	0	0	0	0	0	0	1	0	0	0	0	0	0	0	0	0	0	0	0	0	0	0	0	1440	0	530	0	0	0	0	0	0	0	0	0	0	0	0
KA128	202	6629	1542	0	0	0	1136	0	0	374	0	589	0	0	539	0	0	1	0	0	0	0	0	0	0	0	0	1	1746	0	0	0	0	0	0	0	0	0	0	0	0	0	0	0	0	0	0	0	0
KA129	2144	1291	75	0	2	0	0	0	0	429	0	0	0	0	0	0	0	0	0	3	0	0	0	0	0	0	0	0	0	0	0	0	0	0	0	0	0	0	0	0	0	0	0	0	0	6531	0	0	0
KA130	4	5605	2	1	0	0	0	0	2	37	0	0	0	2	0	0	0	1	0	0	0	0	0	0	122	0	0	1	0	0	0	0	0	0	1602	0	0	0	0	0	0	0	0	0	0	0	0	0	0
KA133	6	3	1	1958	8	0	0	0	1	834	0	0	0	0	9427	0	0	0	0	0	0	0	0	0	163	2189	0	0	1	0	0	0	0	0	394	0	0	0	0	0	0	0	4	0	0	0	0	0	0
KA134	2938	1	0	7	3	0	906	0	1336	43	0	0	0	1464	0	0	324	1035	32519	0	0	0	0	0	0	888	434	0	0	0	0	0	0	0	316	603	1	0	0	0	0	0	0	0	0	0	0	0	0
KA137	6103	3680	0	1	0	0	90	0	0	18	281	0	0	580	9	0	0	0	0	0	0	47	0	0	1	0	0	0	0	0	0	0	0	0	17	37	0	0	0	0	0	0	0	0	34	0	0	0	0
KA141	7405	170	0	1	1	0	0	0	0	0	0	0	0	0	0	0	0	0	0	1	0	0	0	0	0	0	0	0	0	0	0	0	0	0	0	0	0	0	0	0	0	0	0	0	0	0	0	0	0
KA142	11721	489	94	0	1	0	0	0	0	6	0	0	0	0	0	0	0	0	0	0	0	0	0	0	151	0	0	0	0	0	0	0	0	0	0	0	0	0	0	0	0	0	0	0	0	0	0	0	0
KA143	0	0	0	0	0	0	0	0	0	0	0	0	0	0	0	0	0	0	0	0	0	0	0	0	0	0	0	0	0	0	0	0	0	0	0	0	0	0	0	0	0	0	0	0	0	0	0	0	0
KA144	17224	0	141	0	0	0	0	0	0	0	0	0	0	0	0	0	0	0	0	0	0	0	0	0	0	0	0	0	0	0	0	0	0	0	0	0	0	0	0	0	0	0	0	0	0	0	0	0	0
KA145	0	0	0	0	0	0	0	0	0	0	0	0	0	0	0	0	0	0	0	0	0	0	0	0	1	0	0	0	0	0	0	0	0	0	0	0	0	0	0	0	0	0	0	0	0	0	0	0	0
KA146	0	0	0	0	0	0	0	0	0	73	0	0	0	0	0	0	0	0	0	0	0	0	0	0	2022	1	0	2	0	0	0	0	1	0	0	0	0	0	0	0	0	0	0	0	0	0	0	0	1
KA147	1	4	1	0	0	0	0	0	0	4321	0	0	0	0	19	0	0	1	3	1	0	0	0	0	0	0	0	0	0	0	0	0	0	0	0	0	7898	0	0	0	0	0	0	0	0	0	0	0	0
KA148	2	1946	0	0	1333	0	0	0	0	204	0	0	0	0	1	0	0	0	0	0	0	0	0	0	4501	2	0	0	0	0	0	0	0	0	0	0	0	1	0	0	0	0	0	0	0	0	0	0	0
KA150	28	26	5	2	1	1	0	0	2	403	0	3	0	1	1	3	0	141	0	0	0	0	0	0	1638	0	0	0	0	0	1	0	1	1	0	0	0	0	0	0	2	0	0	0	0	0	0	0	0
KA153	5	28772	5	1	5	0	3	0	5	2	4	0	0	0	0	0	0	0	0	0	0	0	0	0	738	0	0	0	0	1	0	0	0	0	0	0	0	0	1	0	0	0	0	0	0	0	0	0	0
KA161	456	8350	0	546	0	0	0	0	0	237	0	0	0	0	1	0	1	0	0	0	0	0	0	0	0	0	0	1003	0	0	0	0	0	0	112	0	638	0	0	0	0	0	0	0	0	0	0	0	0
KA162	0	24263	0	0	1	0	418	0	0	35	0	0	0	0	0	0	0	0	0	0	0	0	0	0	75	0	0	0	0	0	0	0	0	0	166	0	0	0	0	0	0	0	0	0	0	0	0	0	0
KA167	3	2	207	0	1	0	0	0	0	6	0	0	0	0	0	0	0	0	0	51	0	0	0	0	1832	0	0	0	0	0	0	0	0	0	0	0	0	0	0	0	0	0	0	0	0	0	0	0	0
KA168	4	0	0	0	0	0	1	0	0	0	1	0	0	0	0	0	0	0	0	0	0	0	0	0	0	0	0	0	0	0	0	0	0	0	0	0	0	0	0	0	0	0	0	0	0	0	0	0	1
KA169	3	4303	2	1446	3331	0	1	0	518	2	0	1	0	0	0	0	1	0	0	0	0	1	0	16669	0	0	0	0	0	0	0	0	0	0	0	0	0	0	0	0	0	0	0	0	1	0	0	0	0
KA176	1	1	0	0	1	1	0	0	0	832	0	0	0	0	0	0	0	0	0	0	0	0	0	2	5645	0	0	0	0	0	0	0	0	0	0	0	0	1	0	0	0	0	0	0	0	0	0	0	0
KA178	52224	5	4	1	0	5412	2	0	1	2	0	0	0	0	0	0	2	0	0	0	0	0	0	0	0	0	0	0	0	0	0	0	0	633	1	0	0	0	0	0	0	0	0	1	0	0	0	0	0
KA179	6647	7	2	0	0	1	0	1	1999	110	0	0	0	0	0	0	0	0	0	0	0	4	3	0	0	0	0	0	0	0	0	0	0	0	0	0	0	0	0	0	0	0	0	0	0	0	0	0	0
KA180	20838	1839	0	0	9535	1	3077	0	0	517	0	2	0	0	0	0	0	2	0	0	0	0	1	0	0	0	0	0	0	0	0	0	0	0	0	0	0	0	0	0	0	0	0	0	0	0	0	0	0
KA182	16216	3	3737	2	1	2	1	0	0	1	1	0	0	0	0	0	0	1	0	0	0	0	0	2	2	0	0	2	0	0	0	0	0	1011	0	0	0	0	0	0	0	0	0	0	0	0	0	0	0
KA183	17258	0	0	483	0	902	1302	0	366	178	366	567	0	0	678	0	645	388	0	2	5	150	0	0	26	0	1359	0	1	0	1	1	85	23	233	498	0	1472	0	0	49	0	0	0	496	0	0	0	122
KA186	36001	1269	0	5	0	2	1	0	2	188	0	0	0	1	0	1	2	0	0	0	0	1	0	1929	2	0	0	0	1	0	0	0	0	0	0	0	0	0	0	0	0	0	0	0	0	0	0	0	0
KA187	5657	0	0	0	0	3741	0	0	0	9	0	0	0	0	0	0	0	0	0	0	0	0	0	0	1	0	495	0	0	0	0	0	947	0	0	0	0	0	0	0	0	0	0	0	0	0	0	1	0
KA188	0	0	0	0	0	0	0	0	0	0	0	0	0	0	0	0	0	0	0	0	0	0	0	0	3	0	0	0	0	0	0	0	0	0	0	0	0	0	0	0	0	0	0	0	0	0	0	0	0
KA189	3	0	0	0	0	0	0	0	0	0	0	0	0	0	0	0	1	0	0	0	0	0	0	0	0	0	0	0	0	0	0	0	0	0	0	0	0	0	0	0	0	0	0	0	0	0	0	0	0
KA196	11948	0	4	0	0	3	2	0	1	51	0	0	0	0	0	0	1	0	0	1	0	16837	0	0	2033	0	0	0	0	0	0	0	0	0	1	2	0	0	0	2	0	0	0	0	0	0	0	0	0
KA198	42337	3	1	1	0	0	2382	0	4	3096	1	0	0	2	0	1	0	0	0	0	0	0	0	1	1720	0	0	0	0	0	0	0	0	0	0	0	0	0	0	0	0	0	0	6362	0	0	0	0	0
KA202	5	0	1	0	0	0	0	0	0	0	1	0	0	0	1	0	0	0	0	0	0	0	0	0	0	0	0	0	0	0	0	0	0	0	0	0	0	0	0	0	0	0	0	0	0	0	0	0	0
KA204	229	167	349	0	355	711	513	0	0	18	0	0	0	0	0	0	0	0	0	0	0	0	0	0	2952	0	0	0	0	0	0	0	0	0	0	0	0	0	0	0	0	0	0	0	0	0	0	0	0
KA205	951	0	0	0	0	0	0	0	0	0	0	0	0	0	0	0	0	0	0	0	0	0	0	0	3208	0	0	0	0	0	0	0	0	0	0	0	0	0	0	0	0	0	0	0	0	0	0	0	0
KA206	0	0	0	0	0	0	0	0	0	0	0	0	0	0	0	0	0	0	0	0	0	0	0	0	0	0	0	1	0	0	0	0	0	0	0	0	0	0	0	0	0	0	0	0	0	0	0	0	0
KA207	11051	0	367	139	0	0	0	0	0	0	0	0	0	0	0	0	0	1	0	0	0	0	0	0	0	0	0	0	0	0	0	0	0	0	0	0	0	0	0	0	0	0	0	0	0	0	0	0	0
KA213	661	3	1	0	0	0	0	0	0	0	0	0	0	0	1	0	0	0	0	0	0	0	0	0	0	0	0	1737	0	0	0	0	0	0	0	0	0	0	0	0	0	0	0	0	0	0	0	0	0
KA214	9708	1	38	0	0	0	0	0	0	7	0	0	0	67	0	0	0	0	0	0	0	0	0	0	0	0	0	0	0	0	0	0	0	0	16	0	0	0	0	0	0	0	0	0	0	0	0	0	0
KA219	35332	5	3	0	0	5	858	0	2718	2	0	0	0	0	2345	0	0	0	0	0	0	698	0	0	0	0	0	0	0	0	0	0	0	1	306	0	0	1	0	0	0	0	1536	0	0	0	0	0	0
KA220	16	6507	9762	0	0	0	1095	0	1	1	0	1	0	0	0	2	0	0	0	3	0	8	0	0	3	0	0	0	0	0	0	0	0	0	0	0	0	0	0	0	0	0	0	0	0	0	0	0	0
KA222	0	0	0	0	0	0	0	0	0	0	0	2	0	0	0	0	0	0	0	0	0	0	0	0	0	0	0	0	0	0	0	0	0	0	0	0	0	0	0	0	0	0	0	0	0	0	0	0	0
KA223	3	0	0	0	0	0	0	0	0	0	1	0	0	0	0	0	0	0	0	0	0	0	0	0	0	0	0	0	0	0	0	0	0	0	0	0	0	0	0	0	0	0	0	0	0	0	0	0	0
KA226	0	0	0	0	0	0	0	0	0	0	1	0	0	0	0	0	0	0	0	0	0	0	0	0	1	0	0	0	0	0	0	0	0	0	0	0	0	0	0	0	0	0	0	0	0	0	0	0	0
KA227	1029	2	1	3	6308	1	3	0	2	0	0	5	0	0	0	2	1	0	0	1	0	0	0	0	317	0	0	0	1	0	0	0	0	0	0	0	0	0	0	0	0	0	0	0	0	0	0	0	0
KA228	24756	7356	0	0	1	0	1	0	3	3	0	0	0	0	1	0	3	0	0	0	0	0	0	0	4	0	0	0	13305	0	1	0	0	0	1	0	0	0	0	0	0	0	0	0	0	0	0	0	0
KA236	37295	5	1206	0	1	1	165	0	0	40	0	0	0	0	1	0	500	0	0	0	0	0	0	0	4	1	0	6	0	0	0	0	0	0	0	288	0	0	0	0	0	0	0	0	0	0	0	0	0
KA239	1	0	0	0	1	0	0	0	0	0	0	0	0	0	0	0	0	0	0	0	0	0	0	0	0	0	0	0	0	0	0	0	0	0	0	0	0	0	0	0	0	0	0	0	0	0	0	0	0
KA240	0	1	0	0	0	0	0	0	0	1	0	0	0	2	0	0	0	0	0	0	0	0	0	0	0	0	0	0	0	0	0	0	0	0	0	0	0	0	0	0	0	0	0	0	0	0	0	0	0
KA244	4	2	0	0	0	1	0	0	0	0	0	0	0	0	0	0	0	0	0	0	0	0	0	0	0	0	0	0	0	0	0	0	0	0	0	0	0	0	0	0	0	0	0	0	0	0	0	0	0
KA246	5	1	0	0	0	0	0	0	0	0	0	1	0	0	0	0	0	0	0	0	0	0	0	0	0	0	0	0	0	0	0	0	0	0	0	0	0	0	0	0	0	0	0	0	0	0	0	0	0
KA258	0	4646	0	0	0	0	0	0	0	0	0	0	0	0	0	0	0	0	0	0	0	0	0	0	1	0	0	0	0	0	0	0	0	0	0	0	0	0	0	0	0	0	0	0	0	0	0	1	0
KA265	1	7	1	0	0	0	2	0	1	277	0	0	0	0	0	0	1	0	0	0	0	0	0	0	3670	0	0	0	0	0	0	0	0	0	0	0	0	0	0	0	0	0	0	0	0	0	0	0	0
KA271	4	0	0	0	0	0	0	0	0	0	1	0	0	0	0	0	0	0	0	0	0	0	0	0	0	0	0	0	0	0	0	0	0	0	0	0	0	0	0	0	0	0	0	0	0	0	0	0	0
KA272	6708	1	0	0	0	0	42	0	0	0	1	0	0	0	0	0	0	0	0	0	0	0	0	0	0	0	0	0	0	0	0	0	0	0	0	0	0	0	0	0	0	0	0	0	0	0	0	0	0
KA273	6702	25	0	367	30	0	364	0	0	1	246	0	0	0	0	0	3	37	0	0	0	0	0	0	0	0	0	0	0	0	0	0	0	0	30	0	0	0	0	0	0	0	0	0	3	0	0	0	76
KA274	18115	4	2	0	0	0	133	0	0	19	0	0	0	0	194	0	0	48	0	0	0	0	0	0	93	0	0	0	0	0	0	0	0	0	60	0	0	0	0	0	60	0	30	0	0	0	0	0	0
KA276	0	0	3	0	0	0	0	0	0	0	0	0	0	0	0	0	1	0	0	0	0	0	0	0	0	0	0	0	0	0	0	0	0	0	1	0	0	0	0	0	0	0	0	0	0	0	0	0	0
KA279	19	0	2	0	0	1	5245	0	3	71	0	0	0	1	7	1	0	1	0	0	0	0	1	0	2	0	0	0	1	0	0	0	0	1	0	0	2	0	0	0	0	0	1	0	0	0	0	0	1
KA280	6	20301	2326	8	0	1	1	0	0	216	0	0	0	1061	0	3	0	0	0	0	0	0	0	1	0	0	1	0	0	0	0	0	1	1	0	0	0	0	0	0	706	0	0	0	0	0	0	0	0
KA281	661	2	1	82	0	17831	1993	0	0	476	849	0	0	0	2	2	1247	269	0	969	0	2	0	0	1	0	2753	0	0	0	0	0	1	1	70	1461	0	0	0	4	230	0	0	0	0	0	0	0	0
KA283	30437	1834	1297	358	0	1785	3376	0	1	976	5349	1562	0	0	0	0	360	535	0	393	0	0	0	0	278	0	183	0	0	0	0	0	239	87	0	547	0	360	0	0	1	0	0	0	0	0	0	0	0
KA306	5	23	18	1	0	0	0	0	0	3	0	0	0	8	1	0	0	0	0	0	0	0	0	0	1764	0	0	0	0	0	0	0	0	0	0	0	0	0	0	0	0	0	0	0	0	0	0	0	0
KA307	17	8	2	8916	1	1	0	0	1	82	0	0	0	0	0	0	0	0	0	0	0	0	9	0	3	0	0	0	0	0	1	0	0	0	0	0	0	0	0	0	0	0	0	0	0	0	0	0	1
KA309	6	25951	4	0	0	0	1	0	4	9	5	0	0	0	2	0	0	3477	0	0	0	1	0	0	0	0	0	0	0	0	0	0	0	0	0	0	0	0	0	0	2	0	0	0	2	1	0	0	0
KA310	89572	2513	1921	2	0	0	408	0	0	642	187	0	0	175	0	0	0	0	0	0	0	747	0	0	2	0	0	0	0	0	0	0	0	0	0	1	0	0	0	0	0	0	0	0	0	0	1	0	0
KA316	2	5	0	17	0	0	0	0	1	0	0	1	0	1	0	1	1	0	2	0	0	0	0	0	3	0	0	0	0	0	0	0	0	1057	1	0	0	0	0	0	0	0	0	0	0	0	0	0	0
KA331	0	3055	5	0	1	0	1	0	0	2	0	0	0	1	0	0	0	0	0	0	0	0	0	0	1	0	0	0	0	0	0	0	0	0	1059	0	0	1	0	0	0	0	0	0	0	1	0	0	0
KA334	4	5	4	8	1	1	1	0	2	264	0	1	0	0	0	1	0	0	0	1	0	0	0	0	1403	0	1	0	0	0	0	0	0	1	0	0	0	0	0	0	0	0	0	0	1	0	0	1	0
KA336	82355	514	0	0	1	0	1	0	0	41	0	1	0	0	1	1	0	0	0	0	0	0	0	0	417	0	0	0	0	0	0	0	0	136	0	0	0	0	0	0	0	0	0	0	0	0	0	1	0
KA342	4479	2453	15089	0	1	0	1	0	0	362	0	0	0	0	0	0	1	0	0	0	0	0	0	0	1866	0	0	0	0	0	0	0	0	0	0	0	0	0	0	0	0	0	0	0	0	0	0	0	0
KA350	12	18856	3	0	0	2	0	0	2251	5	0	0	0	0	0	0	0	0	0	1	0	0	0	0	1981	0	0	0	0	1	0	0	0	0	0	1	0	0	0	0	0	0	0	3	0	0	0	0	0
KA365	33550	2334	4	2015	1	1	2	0	3	114	0	0	0	1	430	0	1101	180	0	0	0	0	0	0	1799	0	0	0	0	0	0	0	0	29	0	1	0	0	0	0	0	0	0	0	0	0	0	0	0
KA388	13	2	2	4825	4011	0	0	0	0	396	0	2	0	1	0	0	0	0	0	0	0	0	0	0	0	0	0	0	0	0	0	0	0	0	0	0	0	0	0	0	0	0	0	0	0	0	0	0	0
KA389	20	26585	1	0	0	0	0	0	8882	293	0	0	0	6030	0	0	8	0	0	0	0	0	0	2	0	0	0	0	5	0	0	0	0	0	0	0	0	0	0	0	0	0	0	1	0	0	0	0	0
KA392	46235	14	19045	4069	4	1	3	0	1	25	0	1539	0	0	28	0	0	1	0	0	0	0	0	0	14321	0	0	0	0	0	0	0	439	0	0	0	0	1	0	0	0	0	0	0	0	0	0	0	0
KA393	88	5010	2	0	0	0	0	0	7	8	0	0	0	0	2	0	3	0	0	0	0	0	0	0	0	0	0	0	0	0	7	0	0	0	1	3	0	0	0	0	0	0	1	0	2	0	1	0	0
KA394	59	35	20	25	4	0	0	0	0	2	0	0	0	1	4	3	2	0	0	0	0	0	0	0	4057	0	0	0	0	2	0	0	0	1	0	0	0	0	1	0	0	0	0	0	0	0	0	0	0
KA395	2577	28	2	140	74517	13	2	0	3	0	1	0	0	0	3	0	9	1	0	0	0	4	0	0	0	0	2	0	0	0	0	0	0	0	1	2	0	0	0	0	0	0	0	0	0	0	0	0	0
KA396	9643	1	11	38198	7653	2	795	0	1	5	0	602	0	0	110	0	792	8	7	0	0	0	2219	0	1	0	1	0	0	249	0	0	494	0	1	0	0	0	2	0	0	0	0	0	0	0	0	0	0
KA400	40876	0	8432	1	0	1	1	0	1	4743	0	0	0	0	0	1	0	2175	0	2	0	2	0	0	3	0	1	0	1	0	0	0	0	0	0	1	0	0	0	1	0	0	0	0	0	0	0	0	0
KA402	19560	0	1373	3437	0	622	344	0	0	853	0	0	0	0	2	175	201	298	0	638	0	0	0	0	1	1	0	0	0	0	0	0	0	0	0	0	0	0	1	0	0	0	0	0	0	0	0	0	0
KA404	1817	1	1	0	2	0	1	0	0	1867	0	0	0	1	1	0	4103	0	0	0	0	0	0	0	1	0	2	0	0	0	0	0	0	0	0	0	0	0	0	0	0	0	0	0	0	0	0	0	0
KA406	5	10	4	0	0	0	0	0	2	0	0	0	0	0	1	0	0	0	0	0	0	4	5674	0	4	0	0	0	0	0	0	0	0	0	0	0	0	0	0	0	0	0	0	0	0	0	0	0	0
KA407	9	0	2	1	3933	0	0	0	0	818	0	6799	0	2	0	0	4	0	0	0	0	1	0	1	1	0	0	0	0	0	0	0	0	0	0	0	0	0	0	0	0	0	0	0	1	0	0	0	0
KA409	214078	1327	3262	2519	5	766	2505	0	2	268	4	0	0	126	776	1	1289	108	0	0	0	0	0	0	122	1	294	0	0	0	1	0	0	0	63	1366	0	0	0	0	70	0	0	0	0	0	1	0	0
KA410	89968	1713	3	182	0	0	9	0	959	514	2	0	0	2	1	0	305	0	0	0	0	0	0	0	678	0	0	0	0	0	0	0	0	0	0	1	0	2	0	0	0	0	0	0	0	0	0	0	0
KA413	61685	32456	2470	2976	262	0	3712	0	0	1334	0	0	0	2	2719	0	1	394	0	0	0	0	0	0	278	0	0	0	0	0	2	0	0	1	0	0	0	0	0	0	0	0	0	0	0	0	0	0	1
KA414	156931	17499	629	167	8	0	4	0	15	145	3	0	0	0	3	0	349	0	0	0	0	1782	0	0	6	0	0	0	0	0	0	0	1	0	0	1	0	0	0	0	1	0	0	0	2	0	0	0	0
KA415	6	1	4361	2	1	1	0	0	0	858	0	4	0	0	1	3	1	1	0	0	0	0	0	0	0	0	0	0	0	0	0	0	0	0	0	0	0	0	0	0	0	0	2	0	0	0	0	1	0
KA417	2	3	1	10	0	1	0	0	0	0	0	9	0	0	4	0	0	1	0	0	6	0	0	0	3	0	0	0	0	0	3982	1	0	0	0	707	0	0	0	0	0	0	0	0	0	0	0	0	0
KA422	13	11	1	2	0	2	2	0	9	263	1	0	0	0	0	0	0	0	0	0	0	0	0	2952	0	0	0	0	0	0	1	0	0	0	0	0	0	0	7	0	1	0	0	0	0	0	0	0	1
KA423	7	10	12	4853	0	0	0	0	0	725	0	3	0	1	0	0	0	0	0	0	4	0	0	0	1	0	0	0	0	1	3	2	0	0	0	0	0	0	0	0	0	0	0	0	0	0	0	0	0
KA424	1	1	1	3	0	0	0	0	0	248	0	0	0	0	0	0	0	0	0	0	0	0	13163	0	0	0	0	0	0	0	0	0	0	1	0	0	0	0	0	0	1	0	0	0	0	0	0	0	0
KA84	9	0	0	1	2	0	0	0	0	0	0	0	0	0	0	0	0	0	0	0	0	1	0	0	0	0	0	0	0	0	0	0	0	0	0	0	0	0	0	0	0	0	0	0	0	0	0	0	0
KA85	0	1	4	1	0	1	0	0	8910	78	1	0	0	0	0	0	0	859	0	0	0	0	0	0	0	0	0	0	0	0	0	0	0	0	0	0	0	0	0	0	0	0	0	0	0	0	0	0	0
KA86	2	1	0	2	0	0	0	0	0	0	0	0	0	0	0	0	0	0	0	0	0	0	0	0	0	0	0	0	0	0	0	0	0	0	0	0	0	0	0	0	0	0	0	0	0	0	0	0	0
KA95	1440	8332	1892	0	0	0	0	0	0	22	1	0	0	0	0	0	0	0	0	0	0	0	0	0	1085	0	0	0	0	0	0	0	0	0	0	0	0	0	0	0	0	0	0	0	0	0	0	0	0
KA96	451	0	0	0	0	0	241	0	0	62	0	0	0	0	0	0	0	0	0	0	0	858	0	0	227	12542	1	0	0	0	0	0	0	0	0	0	0	0	0	0	0	0	0	0	0	0	0	0	0
KA053	0	0	44	813	7	74	8	8	0	0	0	1	345	0	0	1	0	0	0	0	0	1	1	0	0	6	1	14	0	0	0	0	5	0	1	2	0	0	0	0	0	0	0	0	0	0	0	0	2
KA054	0	5	29	5	2	29	1	51	0	0	2	6	333	0	0	0	0	1	0	0	0	0	0	0	0	1	0	12	0	0	0	0	9	0	0	1	0	0	0	0	0	0	0	0	0	0	1	0	0
KA055	0	0	188	2505	27	342	65	4505	0	0	17	1	4362	0	0	2	0	9	0	1	0	0	2	0	0	39	5	24	0	0	0	0	101	8	2	12	0	0	0	0	0	92	1	0	0	0	1	0	1
KA056	0	2	15	1007	7	25	6	9445	0	1	0	0	193	0	0	0	0	5	0	2	0	2	1	0	0	1	1	1	0	0	0	0	5	1	1	459	0	0	0	0	0	0	0	0	0	0	0	0	0
KA075	43	17186	14619	0	1	2	1	0	0	1728	1	0	0	0	0	0	0	0	0	0	0	0	0	0	1	0	1	0	0	0	0	0	0	3	0	0	0	0	0	0	0	0	0	0	0	0	0	0	0
KA081	4	8	2	1	697	1286	1	0	0	2055	0	1	0	0	1	1	0	0	0	0	0	0	0	0	1	0	0	0	0	0	0	0	0	0	0	0	0	0	1	0	0	0	0	0	0	0	2	1	0
KA093	9064	0	9249	0	0	0	0	0	0	928	1445	2	0	0	1	1	0	0	0	0	1	0	1	0	0	0	0	0	0	0	0	0	0	0	1	0	0	0	0	0	1046	0	1	0	0	0	0	0	0
KA107	0	1818	1	2	0	0	0	0	1	3518	0	0	0	2496	0	0	0	0	0	0	0	0	0	0	0	0	0	0	0	0	0	0	0	0	1	0	0	0	0	0	0	0	0	0	0	0	0	0	0
KA109	10276	11280	0	0	0	0	1148	0	0	141	0	0	0	0	0	0	0	0	0	0	0	291	0	0	0	506	359	1	0	0	0	0	0	0	0	504	0	0	0	0	0	0	0	0	0	0	0	0	0
KA117	1614	9	491	1	2535	26664	830	0	2	2545	0	315	0	0	1	155	3408	2373	0	0	0	0	0	0	1	102	1575	0	0	2582	0	0	0	136	116	228	1	244	0	0	481	0	0	330	0	0	0	0	0
KA119	4	1	2	1	1	0	0	0	0	0	0	0	0	0	0	0	0	0	0	0	0	0	0	0	0	0	0	0	0	0	0	0	0	0	0	0	0	0	0	0	0	0	0	0	0	0	0	0	0
KA120	1223	6660	1	0	1	0	2	0	1	4855	4041	1	0	0	0	0	0	0	0	0	0	2	0	0	0	0	0	0	1	0	0	0	0	0	1	0	0	0	0	0	228	0	197	0	0	0	0	0	0
KA121	1	3910	757	0	1	0	2871	0	0	1422	0	0	0	0	0	0	0	1	0	0	0	0	0	0	0	0	0	0	0	0	0	0	0	0	0	0	0	0	0	0	0	0	0	0	2403	0	0	0	0
KA122	3	3	0	0	0	0	0	0	0	0	1	0	0	0	0	0	0	0	0	0	0	0	0	0	0	0	0	0	0	0	0	0	0	0	0	0	0	0	0	0	0	0	0	0	0	0	0	0	0
KA131	1	1269	0	0	0	0	0	0	0	9	0	0	0	0	0	0	0	0	0	0	0	0	0	0	0	1632	0	0	0	0	0	0	1	0	0	0	0	0	0	0	0	0	0	0	0	0	0	0	0
KA132	45	3008	0	2	0	1	0	0	1	1985	0	1	0	0	0	0	1	582	0	0	0	0	0	0	2	1	0	0	0	0	0	0	0	0	0	0	0	0	0	0	0	0	0	0	0	0	0	0	0
KA136	0	2	0	0	0	0	0	0	0	0	0	1	0	0	0	0	0	0	0	0	0	0	0	0	0	0	0	0	0	0	0	0	0	0	0	0	0	0	0	0	0	0	0	0	1	0	0	0	0
KA139	14	1	1	3	9023	0	0	0	0	0	0	0	0	0	0	0	0	0	0	0	0	0	0	2	0	0	1	0	0	0	0	0	0	0	0	0	0	0	0	0	0	0	0	0	0	0	0	1	0
KA140	4	18	2	0	1	0	0	0	3	0	0	0	0	1	0	0	0	0	1	0	0	0	0	0	0	0	0	0	0	0	0	0	0	0	0	0	0	0	0	0	0	0	1	0	0	0	1	0	0
KA151	5	5708	4924	0	0	2	0	0	5254	75	5	0	0	0	0	3	0	0	0	1	0	0	0	0	0	0	0	0	0	1	2	0	0	2	1323	0	0	0	0	0	1	0	0	0	4	0	0	0	0
KA152	10	3	3694	8101	6	1	0	0	12899	1505	1	3	0	0	1	0	5	0	0	2036	0	0	1	0	0	0	0	0	0	0	0	0	0	0	0	1	0	0	0	0	0	0	0	0	1	1	0	0	0
KA159	3	3	2	0	5328	0	4190	0	0	702	0	0	0	1	1	0	0	0	1	0	0	0	0	0	0	0	7007	0	0	0	0	0	0	0	0	0	0	0	0	0	1	0	0	0	0	0	0	0	0
KA163	0	2	0	0	0	0	1644	0	0	519	0	0	0	4336	0	0	0	0	0	0	0	0	0	0	3628	0	0	0	0	0	0	0	0	0	0	0	0	0	0	0	0	0	0	0	0	0	0	0	0
KA166	1	0	0	1	0	0	0	0	0	0	0	0	0	0	0	0	0	0	0	0	0	0	0	0	1	0	0	0	0	0	0	0	0	0	0	0	0	0	0	0	0	0	0	0	0	0	0	0	0
KA177	1	1	278	3	1	0	1	0	0	178	0	0	0	0	0	1	0	0	0	0	0	0	0	0	1875	0	0	0	0	0	0	0	0	0	0	0	0	0	0	0	0	0	0	0	0	0	1	0	0
KA181	17	9	2746	0	0	0	0	0	3	24	0	1	0	4	2900	1	2	0	0	0	0	0	0	1	1	0	0	0	2	0	0	0	0	0	0	0	0	0	2	0	0	0	1	2	0	0	0	0	0
KA184	29	10705	0	0	192	1282	2049	0	0	103	0	0	0	0	231	0	1	0	0	0	0	0	5	0	1	0	0	3	0	0	0	0	0	0	0	0	0	0	0	0	0	0	0	0	0	0	0	0	0
KA185	658	2521	6	0	0	0	0	0	0	0	1	5	0	0	1	0	0	0	0	0	0	0	1066	0	0	0	0	0	0	0	0	0	0	0	0	0	1	0	0	0	0	0	0	0	0	0	0	0	0
KA197	12	6	0	4	15	0	0	0	0	0	0	1	0	0	0	1	0	0	0	0	0	0	0	0	0	0	0	0	0	0	0	0	0	0	0	0	0	0	0	0	0	0	0	0	0	0	0	0	0
KA199	2	0	1	0	0	0	0	0	1	0	0	0	0	0	0	0	0	1	0	0	0	0	0	0	0	0	0	0	0	0	0	0	0	0	0	0	0	0	0	0	0	0	0	0	0	0	0	0	0
KA200	2871	2310	34	0	0	1	10	0	0	0	0	161	0	150	0	0	360	0	0	0	0	0	1	0	1	0	0	0	0	0	0	0	1	0	0	0	0	0	0	0	4	0	0	0	0	0	0	0	0
KA201	2	0	0	1290	0	0	253	0	0	55	0	0	0	0	0	0	0	0	0	0	0	0	0	0	2574	0	0	0	0	0	0	0	0	0	0	0	0	0	0	0	0	0	0	0	0	0	0	0	0
KA203	2835	0	861	0	0	1	155	0	0	3	1	0	0	0	0	0	4893	0	0	0	0	0	0	0	46	0	0	0	0	0	0	0	0	0	41	0	0	0	0	0	0	0	0	0	0	0	0	0	1037
KA224	0	0	0	0	0	0	0	0	0	0	1	1	0	0	0	0	0	0	0	0	0	0	0	0	0	0	0	0	0	0	0	0	0	0	0	0	0	0	0	0	0	0	0	0	0	0	0	0	0
KA225	3	447	0	0	0	0	0	0	0	37	0	0	0	1263	0	0	0	0	0	0	0	0	0	0	0	0	0	0	0	0	0	0	0	0	0	0	0	0	0	0	0	0	0	0	0	0	0	703	0
KA229	52	4	1	0	2	3	2	0	1	0	0	0	0	1	1	0	0	0	0	0	0	0	0	0	1085	0	0	0	0	3	0	0	0	1	0	0	0	1	0	0	0	0	1	0	0	0	0	0	0
KA237	4545	1	629	0	6	0	0	0	0	0	0	0	0	0	2	0	0	0	0	0	0	0	0	0	0	0	0	0	0	0	0	0	0	0	205	0	0	0	0	0	0	0	0	0	0	0	0	0	0
KA238	0	1	0	0	1	0	0	0	0	0	0	0	0	0	0	0	0	0	0	0	0	1	0	0	0	0	0	0	0	0	0	0	0	0	0	0	0	0	0	0	0	0	0	0	0	0	0	0	0
KA241	4332	6	2	0	0	0	0	0	393	6	0	0	0	0	0	0	0	0	0	0	0	0	0	1	4923	1	0	2	0	0	0	0	0	0	990	0	0	0	3	0	0	0	0	0	0	0	0	0	0
KA243	19773	9	1	1	0	1	87	0	0	0	1	0	0	0	0	1	0	0	0	0	0	0	1	1393	1	0	0	17529	0	0	0	0	0	0	756	0	1	0	0	0	0	0	0	0	0	0	0	0	0
KA245	0	1	0	0	1	0	0	0	0	0	0	0	0	0	0	0	0	1	0	0	0	0	0	0	0	0	0	0	0	0	0	0	0	0	0	0	0	0	0	0	0	0	0	0	0	0	0	0	0
KA256	1	0	0	1	0	0	1	0	0	0	0	0	0	0	0	0	0	0	0	0	0	0	0	0	0	0	0	0	0	0	0	0	0	0	0	0	0	0	0	0	0	0	0	0	1	0	0	0	0
KA275	3	0	1	0	0	0	0	0	0	0	0	1	0	0	0	0	0	0	0	0	0	0	0	0	0	3	0	0	0	0	0	0	0	0	0	0	0	0	0	0	0	0	0	0	0	0	0	0	0
KA278	21500	0	3	2	0	4062	1153	701	2	1729	0	0	0	3594	6499	2	0	294	0	0	0	0	821	0	1	0	856	0	2	0	0	0	0	1	0	0	0	0	0	0	409	0	0	0	0	0	0	0	1143
KA284	1034	8527	2372	1	0	0	1516	0	0	2060	1	0	0	1	1	1	0	0	0	0	0	0	0	1	0	0	0	0	0	0	0	0	0	0	0	0	0	0	2	0	0	0	0	0	0	0	0	0	1
KA285	1454	745	3780	1243	0	741	3659	0	0	1141	0	0	0	871	17930	177	0	236	0	0	0	1091	0	0	0	2	1136	0	0	0	0	0	0	0	0	5407	0	0	1403	0	0	0	0	0	0	0	0	0	0
KA305	6441	15486	3	3	0	4830	1565	0	5842	712	4	1	0	0	0	1	1	0	0	0	0	0	0	0	0	0	2	0	0	0	0	0	0	0	0	0	0	0	3	0	0	0	0	0	0	0	0	0	2
KA308	4	5554	3745	0	0	0	0	0	1	2	0	0	0	3869	0	0	1	0	0	0	0	0	0	0	6022	0	1	0	0	0	0	0	0	0	0	0	0	0	0	0	1372	0	0	0	0	0	0	0	0
KA311	0	12314	4639	1	2	0	1461	0	5	226	6660	0	0	0	0	0	0	0	0	0	0	0	0	0	1415	0	0	0	0	0	0	0	2949	0	1	0	0	0	0	0	2	0	0	0	0	0	0	0	0
KA312	15131	1	11558	6	1	0	0	0	13	362	1	2	0	2443	1	0	7243	0	0	0	0	1	0	0	1	0	0	0	0	0	0	0	0	0	737	0	0	0	0	0	0	0	0	0	3	0	0	0	0
KA313	43	5615	2	3170	0	0	1578	0	3	8	0	0	0	0	0	0	2	0	0	0	0	0	0	0	3330	0	0	0	0	0	0	0	2086	0	0	0	0	0	0	0	0	0	0	0	0	0	2	0	0
KA314	7	13813	8	5027	0	3	1	0	16520	791	11271	0	0	1	0	0	0	0	0	0	0	0	0	0	0	0	0	0	0	0	0	0	3	0	0	0	0	0	4	0	1362	0	0	0	0	0	0	0	2
KA333	19	0	4	0	641	0	1961	0	0	0	0	0	0	0	0	0	0	0	0	0	0	0	0	0	1	0	0	0	0	0	0	0	0	0	0	0	0	0	0	0	0	0	0	0	0	0	0	0	0
KA340	5	19295	19063	3	0	0	0	0	0	1452	0	0	0	8321	0	0	0	0	0	0	0	0	0	0	8	0	0	0	0	0	0	0	0	0	1	0	0	1	0	0	0	0	0	0	0	0	0	0	0
KA341	5	2590	2396	0	0	0	1	0	0	1387	0	1	0	0	0	0	1	0	0	0	0	0	4	0	1273	0	0	0	0	0	0	0	0	1	0	0	0	0	0	0	0	0	0	0	0	0	0	0	1
KA349	8	7	4	0	0	0	0	0	0	1	0	0	0	0	0	0	0	0	0	0	0	0	0	0	0	0	0	0	1	0	0	0	0	0	0	0	0	0	0	0	0	0	0	0	0	0	0	0	0
KA361	31	5	3814	2	2928	0	527	0	4824	6	0	0	0	0	0	17	0	0	0	0	0	0	0	0	1	0	0	0	0	0	0	0	0	0	0	0	0	0	0	0	1	0	0	0	0	0	0	0	0
KA363	16147	3	7	0	0	0	509	0	1	655	2	991	0	1	3704	723	0	28	0	0	0	0	0	0	634	510	0	0	0	0	460	0	0	153	0	0	0	1101	0	0	102	0	0	0	274	1	0	897	0
KA377	5	1	323	24266	0	1929	0	1	0	41	340	13916	0	0	1385	390	0	1725	0	0	1	1	0	0	443	0	0	0	0	741	0	1	0	754	618	0	0	0	0	0	0	0	0	0	0	0	0	626	352
KA378	12913	0	0	10272	0	3702	0	0	0	38	2	1	0	0	253	3193	0	431	0	543	0	0	3	0	164	729	0	0	0	0	0	0	0	532	1	0	0	0	0	0	0	0	0	0	0	0	0	0	0
KA380	7	4	6720	15587	1104	1	111	0	0	1	0	0	0	0	0	2845	0	0	0	0	0	0	0	0	0	0	1328	0	0	600	0	0	0	2904	0	0	0	0	0	1	0	0	0	0	0	0	0	220	0
KA386	13	0	0	5	0	1	0	0	1	0	0	0	0	0	0	0	1	1	4	0	0	0	0	0	0	0	0	0	0	0	0	0	0	0	1	1	1	0	0	0	0	0	0	0	0	0	0	0	0
KA390	10	1	2	0	0	0	0	0	1	0	0	0	0	0	0	0	0	0	0	0	0	0	1	0	1	0	0	0	0	0	1	0	0	0	0	0	3	0	0	0	0	0	0	0	0	0	0	0	0
KA391	3	1	0	0	0	0	0	0	0	0	0	0	0	0	1	0	0	0	0	0	0	0	0	0	1	0	0	0	0	0	0	0	0	0	0	0	0	0	0	0	0	0	0	0	0	0	0	1	0
KA397	1327	9	5	15581	6	1	13940	0	16	6	5	0	0	0	0	0	0	3	0	0	0	0	0	0	6	0	0	0	0	0	0	0	1	0	0	0	0	0	1	0	0	0	0	0	2	0	0	0	0
KA398	4	0	0	2914	0	2	1	0	0	1	0	0	0	0	0	0	0	0	0	11655	0	0	18	0	708	0	1	0	0	0	0	0	1	3	0	0	0	0	0	13053	0	0	0	0	0	0	0	0	0
KA399	2	2402	2	0	2	0	0	0	0	387	0	0	0	0	0	1987	0	0	0	0	0	0	0	0	0	0	0	0	0	0	0	0	0	0	1	0	0	0	0	0	0	0	0	0	0	0	0	0	0
KA403	4	13	2	2	1	1	0	0	4	1934	1	0	0	0	1	2	0	0	0	0	0	0	0	1	0	0	0	0	0	0	0	0	0	0	0	0	0	0	10023	0	1	0	0	0	0	0	0	0	3686
KA405	22	7	2	3523	0	1	0	0	0	1	1	2	0	1	0	1	1	0	0	0	0	0	3239	0	0	0	0	2	0	0	6	0	0	0	0	0	0	0	0	0	1	0	0	0	0	0	0	0	0
KA408	30	10	3	3	3	0	373	0	2	1893	0	1	0	2	0	0	7121	0	0	0	0	0	2	3074	0	0	0	0	2	0	0	0	0	0	1272	0	0	0	0	0	0	0	0	2	0	0	3	0	0
KA411	6123	4	7438	11	2	2	5	0	0	2501	1	3	0	1	4	0	0	0	0	1	0	0	0	2	1754	0	0	3	0	0	0	0	1	0	0	0	0	0	0	0	0	0	0	0	0	1	0	0	0
KA418	6	0	0	6	0	1	1	0	0	1	0	0	0	0	2	0	0	2	0	0	0	0	2	0	0	0	0	0	0	0	0	0	0	0	0	0	0	0	0	0	0	0	0	0	0	0	0	0	0
KA419	6	0	2	1	0	0	0	0	1	1	3	6	0	0	0	0	0	0	0	0	0	0	0	0	0	0	0	0	0	0	0	0	0	0	0	0	0	0	0	0	0	0	0	0	0	0	0	0	0
KA421	3	9	2	0	1	0	0	0	2145	1216	0	1	0	0	0	0	0	0	0	0	0	0	0	0	0	0	0	0	0	0	0	0	0	0	0	0	0	0	2752	0	0	0	0	0	0	0	0	0	0
KA425	12	0	2	3	0	1	1	0	0	0	1	0	0	0	2	0	0	0	0	0	0	0	0	0	0	0	0	0	0	0	0	0	0	0	0	0	0	0	0	0	0	0	0	0	0	0	0	0	0
KA78	0	5	1	2	1	0	0	0	0	1	1	0	0	0	0	0	0	0	0	0	0	0	0	0	4	0	0	0	0	0	0	0	0	0	0	0	0	0	0	0	0	0	0	0	0	0	0	0	0
KA79	0	2	1	0	0	0	0	0	0	0	1	0	0	0	0	0	0	0	0	0	0	0	0	0	0	0	0	0	0	0	0	0	0	0	0	0	0	0	0	0	0	0	0	0	0	0	0	0	0
KA077	3977	2	4422	1	1185	5968	7468	0	0	2151	260	0	0	0	0	0	2	496	0	0	0	1	0	1	1	0	691	0	0	0	0	0	0	0	1	0	0	0	0	0	1	0	0	0	1	0	0	1	0
KA082	8126	8	4	1116	1	4946	1545	0	235	2578	5042	0	0	0	546	0	936	784	0	0	3	0	0	0	0	1	0	0	0	0	0	2	0	71	0	0	1	225	0	0	0	0	0	0	0	0	0	0	0
KA100	6789	842	0	1	1	1186	5106	0	0	2303	1161	0	0	1	0	0	0	78	0	0	0	3655	0	0	0	0	1560	0	0	0	0	0	0	0	0	1764	0	0	0	0	0	0	0	4	0	0	0	0	0
KA115	10	5	4	1	7465	0	0	0	1	533	2589	1	0	0	0	1	2827	0	0	1	0	0	0	3	0	0	0	0	0	0	0	0	0	0	661	0	0	0	0	0	0	0	0	0	1551	0	0	2377	0
KA118	6	0	1	2	2	0	0	0	0	1	0	0	0	4	0	0	0	0	0	1	0	0	0	0	7	2	0	0	0	0	0	0	1	0	0	0	0	0	0	0	0	0	0	0	0	0	0	0	0
KA158	9	1	0	1	0	0	0	0	7425	2687	1	0	0	1	0	0	0	0	0	0	0	0	0	0	2	0	0	0	0	0	0	0	0	0	0	0	1	0	0	0	0	0	6881	0	0	0	0	0	0
KA160	2286	3617	3828	0	0	0	1	0	0	3344	1	0	0	0	4578	0	0	1	0	0	0	0	0	0	0	1	0	0	0	0	0	0	0	0	0	0	0	0	0	0	0	0	0	0	0	0	0	0	0
KA171	8	7	1	1	3	3	0	0	2	0	5	0	0	0	0	0	0	1	0	0	0	0	0	0	0	0	2	0	0	0	0	0	0	0	0	0	4	0	0	0	0	0	0	0	0	0	0	0	0
KA172	2577	5	3190	0	1	1109	1402	0	0	95	765	0	0	2	0	0	0	0	0	1170	1	0	0	0	4049	2	0	0	0	0	0	2	0	0	0	0	0	3424	0	0	0	0	0	0	0	0	0	0	0
KA221	1	0	0	0	0	1	0	0	1	0	0	0	0	1	0	0	0	0	0	0	0	0	0	0	1	0	0	0	0	0	0	0	0	0	0	0	0	0	0	0	0	0	0	0	0	0	0	0	0
KA235	4	2	0	0	0	0	2634	0	0	4	0	0	0	4526	0	0	2	0	0	0	0	1	0	0	3848	0	0	0	0	0	0	0	0	0	0	0	0	0	0	0	0	0	0	0	0	0	0	0	0
KA242	17882	0	1	774	0	7440	1568	0	0	1956	0	0	0	2	776	28	4496	1233	0	869	0	6	0	0	1	1	1331	0	1389	3601	0	0	0	30	857	1	0	2381	0	0	192	0	417	0	349	0	0	0	122
KA277	7	2	4	1	0	0	1	0	0	3	0	0	0	1	5	0	0	0	0	0	0	2	0	0	0	0	0	0	0	0	0	0	0	0	0	3	0	0	0	0	0	0	0	0	0	0	0	0	0
KA282	4911	448	1605	0	6	1997	827	0	0	1027	0	1	0	0	1	0	0	727	0	0	0	0	0	172	99	0	893	0	0	0	0	0	0	0	234	0	0	476	0	0	0	0	0	0	0	0	0	0	0
KA315	30	12	1414	1180	35	2168	0	1	1	0	1	1	0	1	4	0	0	0	0	4550	0	0	0	0	0	0	0	1378	1	0	0	0	0	0	0	0	0	0	0	0	0	0	0	0	0	0	0	0	0
KA317	2898	6	1	2	0	0	2	0	5243	82	5925	0	0	0	0	0	0	0	0	0	0	0	41	0	1	0	0	0	0	0	0	0	0	0	1398	0	0	0	0	0	1735	0	0	0	2904	0	0	0	0
KA332	4620	785	779	0	1	0	0	0	0	290	1	0	0	1529	0	0	17	2	0	0	0	142	0	0	0	0	0	0	0	0	0	0	0	56	0	0	0	0	0	0	0	0	0	0	0	0	0	0	0
KA335	1165	4	6527	1	0	2704	0	1880	13766	996	0	1085	0	0	1	0	0	10	0	4016	0	0	0	0	4	0	0	0	0	1010	0	0	4628	1	0	0	0	0	0	1	0	0	0	2721	0	0	0	0	528
KA351	51	0	3928	5409	0	2	484	0	148	2277	738	0	0	0	5465	0	0	3	0	1218	0	0	0	0	745	0	0	0	0	0	0	0	0	0	0	0	0	0	0	0	0	0	0	0	0	0	0	2011	0
KA379	941	1	1869	7005	0	0	0	0	4	310	5952	9779	0	0	0	3953	0	1143	0	0	0	0	0	0	0	0	0	0	1	0	0	0	635	230	0	0	0	0	0	0	0	0	0	0	0	0	0	0	0
KA412	11	8	1541	2642	2	0	2	0	0	1055	0	0	0	0	3	0	2	0	0	0	0	0	0	0	5	0	1	0	0	0	4	0	0	0	1	0	1	1	0	0	0	0	0	0	0	2527	1	0	0
KA416	5	1	1	2	0	4	1	0	0	0	1	5	0	0	0	1	2	1	0	0	0	0	0	1	0	0	0	0	0	1	0	0	0	0	1	0	0	0	0	0	0	0	0	0	0	0	0	1	0
KA420	1362	2	9	6	1980	1	0	0	1	163	1	0	0	0	4	0	614	2467	0	0	0	0	1	0	1208	0	0	0	0	0	0	0	0	0	68	0	0	0	802	0	5400	0	0	0	0	0	0	0	0
KA138	1	3	2	1	0	0	1	0	1	0	2	0	0	0	2	0	0	0	0	0	0	0	0	0	1	0	0	0	0	0	0	0	0	0	0	0	0	0	0	0	1	0	0	0	0	0	0	0	0
KA149	3585	1	342	0	0	1408	168	0	40	1534	585	2826	0	0	476	261	3656	727	0	0	0	0	0	0	808	0	0	0	0	0	0	0	0	0	543	0	0	1439	0	0	163	0	18	0	0	0	0	0	0
KA170	17	5186	5883	5225	4290	0	2	0	0	2767	0	0	0	0	0	3295	2	0	0	0	0	1	2153	3	1	0	3	0	0	0	0	0	0	0	0	0	0	0	0	0	0	0	0	0	0	0	8455	0	0
KA257	2505	2436	1899	0	0	0	0	0	536	571	0	0	0	647	909	0	0	563	0	0	0	0	0	0	0	0	0	0	0	0	0	0	1141	0	0	0	0	0	0	0	0	0	0	0	0	0	0	0	178
KA362	6	7742	3096	348	36	1238	1073	0	8	66	2	166	0	0	1313	1780	0	307	0	1293	0	0	0	0	2953	0	0	0	0	0	938	0	18	109	0	0	2	528	4	0	0	0	0	0	0	13	233	0	0
KA364	6	1416	0	1245	0	0	3	0	0	1	1	0	0	0	2	0	0	0	0	0	0	0	5	0	0	0	0	0	0	0	2535	0	0	1247	0	0	0	0	0	0	0	0	1	0	0	0	0	0	1011
KA366	22	9115	3314	923	391	4797	0	0	0	42	534	3616	0	622	0	2983	1	654	0	1	0	0	2	1	0	0	0	1	0	897	1509	0	92	503	182	0	0	1	0	0	0	0	0	0	0	0	0	0	0
KA401	11	4	1	4	1	0	0	0	0	4524	0	0	0	0	0	4014	0	90	0	0	0	0	0	2064	0	0	0	0	0	0	0	0	0	0	0	0	0	0	0	0	0	0	0	0	0	0	0	0	0
KA073	0	24	1649	39	16	245	60	365	0	0	3	0	4317	0	0	0	1	7	769	0	0	1	1	0	1	2	3	26	0	0	0	0	32	3	3	4	0	0	0	0	0	12	0	0	0	2	6	0	2
KA218	6833	586	2543	2596	1995	1567	6078	0	0	312	0	0	0	3	1	1222	0	1	0	0	0	0	0	0	2	0	3383	0	1	0	0	0	0	0	0	0	4061	0	0	0	1	0	0	1	0	0	0	0	1
KA267	1887	1	1	0	2	0	0	0	1951	1569	0	0	0	0	1723	0	1	0	0	0	0	1587	0	2	405	0	0	0	0	0	0	0	0	0	0	0	0	0	0	0	0	0	0	0	1530	0	0	0	0
KA360	1898	539	6807	1	681	46	2037	0	6	326	4476	653	0	372	322	3423	1	765	0	173	0	257	0	0	623	1085	0	0	0	0	602	0	441	542	226	0	1064	107	0	0	0	0	0	0	0	1003	330	222	0
KA369	1689	304	5248	917	118	3094	353	0	0	162	710	3241	0	0	7	7890	323	983	0	0	0	1183	0	0	2	950	211	0	408	508	968	0	3099	1939	170	0	0	278	0	0	38	0	0	0	0	92	377	0	85
KA387	3	0	0	2	0	0	2	0	1	0	2	0	0	0	0	0	0	0	0	0	0	3	2	0	2	0	0	0	0	0	0	0	0	0	0	0	0	0	0	0	2	0	0	0	1	0	0	0	0
KA97	559	1	0	0	0	0	442	0	0	15	787	0	0	0	0	0	1292	288	0	1104	0	0	0	0	0	0	0	0	0	0	0	0	0	0	411	0	0	980	0	0	0	0	0	0	0	0	0	0	0
KA135	352	3	858	1124	0	0	628	0	838	876	1	0	0	0	0	0	0	102	0	0	0	2255	0	0	0	0	0	0	0	0	0	0	1	0	1511	0	0	0	0	0	567	0	0	0	0	0	0	0	0
KA266	403	848	227	0	0	0	1634	0	2	395	0	0	0	0	0	0	1315	0	0	0	0	2165	0	0	1	1682	0	0	0	0	0	0	0	268	0	0	0	0	0	0	290	0	381	0	0	1472	0	0	0
KA367	2273	0	2967	1781	2	2860	705	0	405	179	0	637	0	0	955	5750	0	799	0	0	0	0	0	0	2	0	2	0	2	0	1427	0	0	692	0	0	0	0	0	0	255	0	0	0	0	0	0	0	0
KA368	2397	2173	7510	692	168	2437	0	0	0	44	1121	4001	0	316	3372	1935	0	489	0	0	0	0	0	0	0	495	1	0	0	0	2420	0	2713	1375	37	1	0	0	0	0	55	0	0	892	0	0	0	0	1
KA370	2448	2847	4141	512	427	4677	0	0	5	12	1024	3719	0	1279	469	2604	172	731	0	86	0	194	0	0	0	0	157	0	101	822	181	0	106	252	475	403	0	0	0	0	0	0	0	0	0	0	281	268	0
KA371	24	12	1667	4521	661	0	1	0	0	229	2445	2825	0	1	1	788	1	836	0	0	0	0	0	0	2	0	0	0	1	1	1086	0	4	610	1	0	0	0	0	0	0	0	0	0	0	0	0	0	0
KA375	703	93	882	2405	1178	2092	750	0	2	79	421	9363	0	49	413	6175	262	1174	0	84	0	70	0	0	130	198	180	0	0	4004	438	0	587	3217	48	0	0	75	0	0	65	0	821	0	0	0	0	2349	722
KA376	4538	0	135	1055	3701	1719	716	0	117	1240	1048	7135	0	0	0	227	768	2340	0	0	0	0	0	2	0	0	1824	0	1932	1740	238	0	150	108	2052	0	0	233	0	0	245	0	116	0	941	0	0	986	420
OTU sequence	GGAAGGATCATTACCGTGGGGATTCGTCCCCATTGAGATAGCACCCTTTGTTCATGAGTACCCTCGTTTCCTCGGCGGGCTTGCCCGCCAGTAGGACAATACAAAAACCCTTTTGCAGTAGCAGTAACTTCAGTTAATAAACAAATATTAAAACTTTCAACAACGGATCTCTTG	GGAGGGATCATTACCGAGTTCCGAAGGACACGCGGTGGTCTAAATATGCCACTTCGTGCCCCGGCCTCCAACCCTTTGTGAACACAACTTGTTGCTTCGGGGGCGACCCTGCCGTTCGCGGCGAGCGCCCCCGGAGGCCTTCCAACACTGCATCTCTGCGTCGGAGTTTAAGTA	GGAGGGATCATTACTGAGTTCGGGGGCAATCCCAGTCCCGACCTCCAACCCTTTGTGAACATATCTTGTTGCTTCGGGGGCGACCCTGCCGTTCGCGGCATTCCCCCCGGAGGTCATCAAAACACTGCATTATTACGTCGGAGTAAAAAGTTAATTTAATAAAACTTTCAACAA	GGAGGGATCATTACAAGTGACCCCGGTCTTACCACCGGGATGTTCATAACCCTTTGTTGTCCGACTCTGTTGCCTCCGGGGCGACCCTGCCTTCGGGCGGGGGCTCCGGGTGGACACTTCAAACTCTTGCGTAACTTTGCAGTCTGAGTAAACTTAATTAATAAATTAAAACTT	GGAGGGATCATTACAAGAACGCCCGGGCTTCGGCCTGGTTATTCATAACCCTTTGTTGTCCGACTCTGTTGCCTCCGGGGCGACCCTGCCTTCGGGCGGGGGCTCCGGGTGGACACTTCAAACTCTTGCGTAACTTTGCAGTCTGAGTAAACTTAATTAATAAATTAAAACTTT	GGAAGGATCATTACAGAGTTCATGCCCTCACGGGTAGATCTCCCACCCTTGAATATTATACCTTAGTTGCTTTGGCAGGCCGGGGCAACCCCCGGGGCTTCGGCCTTGGTGTGCCTGCCAGAGGAAACAAACTCTGTTTTTAGTGATGTCTGAGTACTATATAATAGTTAAAAC	GGAAGGATCATTAAGAATCTTGCGCATTATGCGTACTGCACCGCGCTGGTTCGCCAGTCAACGTGCAGGTTGTGGCAAGTGGCGAGGCCTTCCTGGATTGCGACTTTCAACGAAGACGTTTACCCTGGACAGAAGCCTAGTCGTTGGTTAACCAACGACTTTAACGAGCCGCTC	GGAGGGATCATTACCGAGTTTTCAACTCCCAAACCCTTATGTGAACCTACCTATCGTTGCTTCGGCGGACTCGCCCCAGCCGGACGCGGACTGGACCAGCGGCCGCCGGGGACCATCAAACTCTTGTATTATCAGCATCTTCTGAATACGCCGCAAGGCAAAACAAATAAATTA	GGAAGGATCATTACCGTGGGGATTCGTCCCCATTGAGATAGCACCCTTTGTTTATGAGCACCATTGTTTCCTCGGCGGGCTTGCCCGCCGGTGGACATACCAAACCCTTTGTAGTAGCAGTATCTTCAGTAAAAAACAAATATTAAAACTTTCAACAACGGATCTCTTGGTTCT	GGAGGGATCATTGCTGGAACAAACGCCCTCACGGGTGCTACCCAGAAACCCTTTGTGAATACTACCTAAAATGTTGCCTCGGCATTGGTTGGCCTCTTTGAGGTCCCTTTCCCTCGGGGAAGGAGCAGACCGGCCGGTGGCCCTATAAACTCTTGTTTTTGTAATATCATCTGA	GGAAGGATCATTACCTAGAGTTGTAGGCTTTGCCTGCTATCTCTTACCCATGTCTTTTGAGTACCTTCGTTTCCTCGGCGGGTTCGCCCGCCGATTGGACAATTTAAACCATTTGCAGTTGCAATCAGCGTCTGAAAAAACATAATAGTTACAACTTTCAACAACGGATCTCTT	GGAAGGATCATTAATAGTGCCCTCTGATGCAAATCATTGGGTTAGATCTGCTCTCTTCGCAAGAAGAGGGTTTCCATACACACCGTGAACTGTGGCTTCGGCCATCACAAACTGTTAGTAATGAATGTAATATCATAACAAAAACAAAACTTTTAACAACGGATCTCTTGGCTC	GGAGGGATCATTAAAGAGTTGCAAAACTCCCAAACCATATGTTTATCTACCTGTTTCGTTGCTTCGGCAGGCGGTTCTTCTGGAGCCTTCGCCCTTGGGTGCCTGCCGGAGTATCTAAAACTCTTGTTAATTACTGTTCTGTCTGAGTAAACTTTTAATAAGTTAAAACTTTCA	GGAGGGATCATTACTGAGTGAGGGAGCAATCCCGACCTCCAACCCTTTGTGAACGCATCATGTTGCTTCGGGGGCGACCCTGCCGTTCGCGGCATTCCCCCCGGAGGTAATCAAAACACTGCATTCTTACGTCGGAGTAAAAAGTTAATTTAATAAAACTTTCAACAACGGATC	GGAAGGATCATTACTTTGAGTACCGGGCTTCGGCCTGGCTACTTGTACCCATGTTTTACTGCGATACCCAAAGTTTCCTCGGTGGCTCACGCCGCCGGTTGGACCCCATTCAAACCCTTTGTAGTGGCAGTCAGCGTCTGATAAACCTAATAATTAAAACTTTCAACAACGGAT	GGAAGGATCATTACCTTCACAGTCCGAAAGGACTGCTCGGGGGGGCTCTGCTATGGTGGTTTACTGCTATAGCAAGCTCCTGTCTGAACCCTTGTCTTTTGCGCACTCATGTTTCCTCGGCGAGCTTGCTCGCCGGTTGGACAACCTTATAACCTTTTTAATTTTTAATCAGCG	GGAAGGATCATTAAAGAGTAATGGGTGCTTCGGCGCCCCAACTCCCACCCTTTGTTGTCGCGAATATGTTGCCTCGGCGGGTTGCCGGTCGAGAGACCGGCGCCGGGCTCACGCCCACCCCGCCGCTGGTCAATTACAACCCTGCTTTTAACCATAAAGTCTGAGTAAATTCTA	GGAAGGATCATTAAAGAGTAAGGGTGCTCAGCGCCCGACCTCCAACCCTTTGTTGTTAAAACTACCTTGTTGCTTTGGCGGGACCGCTCGGTCTCGAGCCGCTGGGGATTCGTCCCAGGCGAGCGCCCGCCAGAGTTAAACCAAACTCTTGTTATTTAACCGGTCGTCTGAGTT	GGAAGGATCATTACTGAGTGAGGGCCCTCTGGGTCCAACCTCCCACCCGTGTTTATTGTACCTTGTTGCTTCGGTGCGCCCGCCTCACGGCCGCCGGGGGGCTTCTGCCCCCGGGTCCGCGCGCACCGGAGACACTATTGAACTCTGTCTGAAGATTGCAGTCTGAGCATAAAC	GGAAGGATCATTAAGAAAAGCGAGTGCGGAAACGCGCTCTCATTTCAAACCACTGTGAAAACGCACGTTGCTTCGGCAGCTCTCTGGCCGCAAGGTCAGGGATCAGCCTGTCGACAGCACCAAACCAAACCTTTATGTAACAGCAGTCTGAAAACGAAACTAAATCGTTAAAAC	GGAAGGATCATTAGCGAAGTCTGGAATGCGTGTCAGGCGCTGAGCTGCCCGGCAACGGGATGTGCTCGCCCTGATGCGTGTCCCTTCTCTATCCACCCCACTGTGAACCAAGTGTGCGAGCCGAAGAGAGATCGGAAGCTCGCATGCAACCTTTAACATACCCCTATGAAGTAT	GGAAGGATCATTAAACATCATCGGGGGGTTGGATACAGATTGCCGGGCTTCGGTCTTGCCTTCTGCCCTTCCCTTACTGATTTTACCCATGTCTTTTGCGTACTATTTGTTTCCTTGGTGGGCTTGCCTGCCGATAGGACATCATTAAACCTTTTGTAATTGCAGTCAGCGTCA	GGAAGGATCATTACCGAGTGAGGGCCCTCTGGGTCCAACCTCCCACCCGTGTTTATTTACCTTGTTGCTTCGGCGAGCCTGCCTTTTGGCTGCCGGGGGACGTCAGTCCCCGGGTCCGTGCTCGCCGGAGACACCTTAGAACTCTGTCTGAAGATTGTAGTCTGAGATTAAATA	GGAAGGATCATTACTGAGCGTGAAGACTCTCGGCCCCCCTGACCGCGGCGCAAGCCAGTGCGAAGGAGGAGCCATGCCGGAGTCGACCCTCCCACCCGTGTCGATTGTATCTACTGTTGCTTTGGTAGGCCGGGGCCCGCCTAGCGGATCCCGCTGGCCTCTGATGGCTGGAGC	GGAAGGATCATTATTTAAAATGTAAAGGAGTGCACTTGATTGTGACTCTGACACTTTTAAATATTTAAACCATTTTAAACCCAAAGCTGTTATGTGTGCCTTTTAGGTATAGCATCTCAGTAGTACGTCTCAACTTTTGTTTTGACATTACCCCCCCTTATAAGTGACCCCCCT	GGAGGGATCATTACCGAGTTTACAACTCCCAAACCCCTGTGAACATACCTTAATGTTGCCTCGGCGGATCAGCCCGCGCCCCGTAAAACGGGACGGCCCGCCAGAGGACCCAAACTCTAATGTTTCTTATTGTAACTTCTGAGTAAAACAAACAAATAAATCAAAACTTTCAAC	GGAAGGATCATTATCGTAGGGCTTTTGTCCTGTCGAGATAGCGTCCTTGCCTATTTTTTGGAGCACCGTTCGTTTCCTCAGCAGGCTTGCCTGCTACTGGGGACCCCTCAAACGCTTTGTAAATACAGTAATCGTCTGAAAAACAAACAAAAAATCAAAACTTTCAACAATGGA	GGAAGGATCATTACAGAGTTCATGCCCTTACGGGTAGATCTCCCACCCTTGAATAACATACATTGTTGCTTTGGCGGACGCTTCGGCAGCCGCCAGAGGACCCTAAACTCTTGTTTACAGTGTCGTCTGAGTACTATATAATAGTTAAAACTTTCAACAACGGATCTCTTGGTT	GGAAGGATCATTATAGATTGTGCGCAAGCACTTTTATATTCATACACCTGTGCACCGTGGTCTCCGGACCTACAAACATGAAGTCATGAACGTCTTTTATTATAAACAATAAAACTTTCAACAACGGATCTCTTGGCTCTCGCATCGATGAAGAACGCAGCGAAATGCGATAAG	GGAAGGATCATTAATAAACGGCGACGCTTTCGAGCTTAGCTTTTATATCCTATACACCTGTGAACTATTTGCCTTTGGGCACAAACTTAAACATAATGTAATGAATGTAAACTATTATAACAAATACAACTTTCAACAACGGATCTCTTGGCTCTCACATCGATGAAGAACGCA	GGAGGGATCATTAATGAGAACTTGCCCTAACGGGTAGATCTCCCACCCTTTGTTAACCAAACATTGTTGCTTTGTCTGGCCCGACCCTCGGGTCCGCCGGCCTTCGGGCTGGTCAGCGCCGGACAGAGGAAACTAAAACCTTTATCACTGTCGTCAGAGTACTATATAATAGTT	GGAAGGATCATTAGTGATTGACCTCCGGGTCTTAATAACTATAATCTTCTACCTCTGTGAACCGTTGGTCTTCGGACCGATTCTTATAACAAACATCTGTGTAATGAACGTAACCTATATTAATCATATAAAACTTTTAACAACGGATCTCTTGGCTCTCGCATCGATGAAGAA	GGAAGGATCATTAAAAATGAAGCCGGGAAACCGGTCCTTCTCACCCTTGATTATCTCAATTTGTTGCTTTGGTGGGCCGCGCAAGCACCGGCTTCGGCTGGATCGTGCCCGCCAGAGGACCACAACTCTGTATTATATGTCGTCTGAGTACTATAAAATAGTTAAAACTTTCAA	GGAAGGATCATTACCATTCAAAACAAAAAAATTAGGCCCGCGGGGGCAGCTCTCCAATAGGACAGTCAGCAGATGTACGGTTCTGCTGGCTGGCAGTGTGAACGGAAGGCAGTCGTGTACCATTTATGGCCCTGCCTTGTCTAGTATGCTGATCGAGCTGCGGATCCTGAACCC	GGAAGGATCATTACAGAGTTGGGGTCCCTCGGGGCCCGATCTCCCACCCTTTGTCGTCGCGAATCTTGTTGCTTTGGCGTGGCCCGCCGACCCCCCTTCACCGGGGGCGAGGCGACCGGGCTCTGACCGGCCCGGGCAGCCGCCCGCCAGGGGACCAAAACCAAACTCTTCTTG	GGAAGGATCATTACACTCAGTAGTTTACTACTGCAAAGGAGGCTGTCAGTCTGTATAGCTTAATCGCTGATGAGCAGCTGGTCTCTTTTCTCTACCCTTGTCTTTTGCGTACCCATGTTTCCTCGGCAGGCTTGCCTGCCGGCTGGACAATTCTATAACCTTTTTAATTTTTAA	GGAAGGATCATTATCGTAGGGCTTCGGCCCTGTCGAGATAGAACCCTTGCCTTTTTGAGTACCTTTCGTTTCCTCGGCAGCCTCGGCTGCCAATGGGGACCCCAAAAAACACTTTGCAGTACCTGTAACAGTCTGAACAAACAAACAAAAATTAAAACTTTCAACAACGGATCT	GGAAGGATCATTATTGAATTCGAGCGTGGCTTCACCGCCTGCTCTTTGACACTAGTCCATAACACCTGTGAACTGTTGGATGCGCAAGCATTCTCTACACCTAAACATTATTGTAACAAATGTAGTCTTATTATAACGAAATAAAACTTTTAACAACGGATCTCTTGGCTCTCG	GGAAGGATCATTAGTGATTTGGCCTCCGGGCCTTCAATCCCATCCTCATACCTCTGTGAACCAGTTGGGCCCTCGGGCCTACCCTTTCAAACACTGTGTAATGAACGTGATGTATATTATAAACCTAGTAAAACTTTCAACAACGGATCTCTTGGCTCTCGCATCGATGAAGAA	GGAAGGATCATTAATGAAATTTATGACTGGAGTTGTAGCTGGCCTTTAAAAACGGCATGTGCACGCTCCTTTCACTAATCCACACACACCTGTGCACCTTCGCGGGGGTCTCTTCGTTAACTCGAAGAGGCTCGCGTCCCTTTACACACCCTTTGTATGTCTTAAGAATGTCTA	GGAAGGATCATTAACGAGTTCCGGGTTCCCGCAAGGGGCCCGACCTCCCACCCTCTGTTCGTCGCGAATACGTTGCCTCGGCGGGCCCGCCTGCGATCACCCCCCTTCACCGGGGGGCCGCCGGCGACCGGGCTTCACGGCCCGGGCAGCTGCCCGCCGCAGGACAAACTCAAC	GGAAGGATCATTACAGTGTTCCCTGCCCTCACGGGTAGAAACGCCCACCCTTGTATATTATATCTTTGTTGCTTCGGCAGGCCGCCTTCGGGCACCGGCTCCGGCTGGATCGTGCCTGCCAAAGGAAACCCAAACTCTGAATGTTAGTGTCGTCTGAGTACTATCTAATAGTTA	GGAAGGATCATTACCAATTTCGGGGGACTTCGGTCCCTGTCTGAAACCCTTGTCTTTTGAGTACCATTTGTTTCCTTGGTAGGCTTTGCCTACCATTAGGACACCACTTAACCTCTTGTAATTGCAATCAGCGTCAGAAAAACATAATAGTTACAACTTTCAACAACGGATCTC	GGAAGGATCATTACCGTGGGGATTCGTCCCCATTGAGATAGCACCCTTTGTTTATGAGTACCCTTGTTTCCTCGGCGGGCTTGCCCGCCATTAGAGGACATTAAAAACCCTTTGTAGTAGCAGTATCTTCAGTTAATAATAAATATTAAAACTTTCAACAACGGATCTCTTGGT	GGAAGGATCATTACCGAGTTAGGGTCTCAAGGCCCGACCTCCCACCCTTTGTTGTCGAACGAATCCGTTGCTTTGGCGGTGCCGCCGCCGGGTCAGCCCGGTGACCGGCCCGCCAAGGGACCAAACCACAACTCTTGAAATCAACCGTTCGGTCTGAGCGAATTTGAAAATAAA	GGAAGGATCATTAATGAGTAAGGGACTCGATTTATACAGAGCCCGACCTCCAACCCTTTGTCTACCTTACCAATGTTGCTTCGGCGAGCCCGCTTCGAAAGAGGCCGCCGGAGGGTCGTTAAACACTCTCTGGTCAGTGCTCGCCGGTGGCCCCAATCAAAACTCTTGTTAAGA	GGAGGGATCATTAAAAGAGATGGTGGACCCCCGCGTCCCCGTCCCCAACCCTTTGTTGACCAAACCACTTTTGCCTCGGGGGCAGAGCGGCCTCCGCCGCCCCCGGTGGACCAACCAACCCTGTCTCTGTACGTCGGAGTCTTTGATAAATAAATGAAAACTTTTAACAACGGA	GGAAGGATCATTAATAAATGGCGAAAGCTTTCTATTATCCATAACACCTGTGAACTATTTGCCTTCGGGCACCAATCCAAACATAATGTAATGAATGTAATCTACTATAATAAATATAACTTTCAACAACGGATCTCTTGGCTCTCACATCGATGAAGAACGCAGCGAAATGCG	GGAAGGATCATTACCGTTGGAGTTCGCTCCATCTGGGATAGAACCCTTGAATTTGAGTACCTTTTCGTTTCCTCGGTGGGCTCGCCCGCCGGTGGACAACCAAAACTCTTTGTAATAGCAGTATCTTCTGAAAAAAACAAATAGTCAAAACTTTCAACAACGGATCTCTTGGTT
[truncated: 208 more columns]
