# Supplementary material for: Insect herbivory facilitates the establishment of an invasive plant pathogen
Source: ISME Commun. 2021 Mar 22;1:6. doi: 10.1038/s43705-021-00004-4 (PMC9723786; doi:10.1038/s43705-021-00004-4)
Supplement: Supplementary file 5 — Table S4 [file 43705_2021_4_MOESM5_ESM.xlsx]

## Sheet: Tabelle1
Supplementary data to Gossner M.M., Beenken L., Arend K., Begerow D. & Peršoh D.: Insect herbivory facilitates the establishment of an invasive plant pathogen
Tab. S4: OTU sequences and assignment of OTUs to taxa according to the UNITE database. The e-value and the species hypothesis (SH) identifier in the UNITE database are given in addition. The representative sequence for each OTU is provided in the final column.* OTU1 represents Petrakia liobae.
OTU_ID	Kingdom	Phylum	Class	Order	Family	Genus	Species	UNITE_e	UNITE_SH_full	Representative Sequence
OTU1*	Fungi	Ascomycota	unidentified	unidentified	unidentified	unidentified	Ascomycota_sp	6e-82	SH198658.07FU_FJ839638_reps	GGAAGGATCATTACCGTGGGGATTCGTCCCCATTGAGATAGCACCCTTTGTTCATGAGTACCCTCGTTTCCTCGGCGGGCTTGCCCGCCAGTAGGACAATACAAAAACCCTTTTGCAGTAGCAGTAACTTCAGTTAATAAACAAATATTAAAACTTTCAACAACGGATCTCTTG
OTU2	Fungi	Ascomycota	Dothideomycetes	Capnodiales	Mycosphaerellaceae	Mycosphaerella	Mycosphaerella_pruni-persicae	7e-94	SH206806.07FU_JF449663_reps	GGAGGGATCATTACCGAGTTCCGAAGGACACGCGGTGGTCTAAATATGCCACTTCGTGCCCCGGCCTCCAACCCTTTGTGAACACAACTTGTTGCTTCGGGGGCGACCCTGCCGTTCGCGGCGAGCGCCCCCGGAGGCCTTCCAACACTGCATCTCTGCGTCGGAGTTTAAGTA
OTU3	Fungi	Ascomycota	Dothideomycetes	Capnodiales	Mycosphaerellaceae	unidentified	Mycosphaerellaceae_sp	7e-94	SH206778.07FU_JF449567_reps	GGAGGGATCATTACTGAGTTCGGGGGCAATCCCAGTCCCGACCTCCAACCCTTTGTGAACATATCTTGTTGCTTCGGGGGCGACCCTGCCGTTCGCGGCATTCCCCCCGGAGGTCATCAAAACACTGCATTATTACGTCGGAGTAAAAAGTTAATTTAATAAAACTTTCAACAA
OTU4	Fungi	Ascomycota	Dothideomycetes	Capnodiales	unidentified	unidentified	Capnodiales_sp	2e-91	SH497168.07FU_LT547768_reps_singleton	GGAGGGATCATTACAAGTGACCCCGGTCTTACCACCGGGATGTTCATAACCCTTTGTTGTCCGACTCTGTTGCCTCCGGGGCGACCCTGCCTTCGGGCGGGGGCTCCGGGTGGACACTTCAAACTCTTGCGTAACTTTGCAGTCTGAGTAAACTTAATTAATAAATTAAAACTT
OTU5	Fungi	Ascomycota	Dothideomycetes	Capnodiales	Mycosphaerellaceae	Mycosphaerella	Mycosphaerella_tassiana	5e-95	SH216250.07FU_EF679363_refs	GGAGGGATCATTACAAGAACGCCCGGGCTTCGGCCTGGTTATTCATAACCCTTTGTTGTCCGACTCTGTTGCCTCCGGGGCGACCCTGCCTTCGGGCGGGGGCTCCGGGTGGACACTTCAAACTCTTGCGTAACTTTGCAGTCTGAGTAAACTTAATTAATAAATTAAAACTTT
OTU6	Fungi	Ascomycota	Leotiomycetes	Helotiales	Helotiales_fam_Incertae_sedis	unidentified	Helotiales_fam_Incertae_sedis_sp	7e-94	SH184428.07FU_JF424305_reps	GGAAGGATCATTACAGAGTTCATGCCCTCACGGGTAGATCTCCCACCCTTGAATATTATACCTTAGTTGCTTTGGCAGGCCGGGGCAACCCCCGGGGCTTCGGCCTTGGTGTGCCTGCCAGAGGAAACAAACTCTGTTTTTAGTGATGTCTGAGTACTATATAATAGTTAAAAC
OTU7	No blast hit	No blast hit	No blast hit	No blast hit	No blast hit	No blast hit	No blast hit	None	None	GGAAGGATCATTAAGAATCTTGCGCATTATGCGTACTGCACCGCGCTGGTTCGCCAGTCAACGTGCAGGTTGTGGCAAGTGGCGAGGCCTTCCTGGATTGCGACTTTCAACGAAGACGTTTACCCTGGACAGAAGCCTAGTCGTTGGTTAACCAACGACTTTAACGAGCCGCTC
OTU8	Fungi	Ascomycota	Sordariomycetes	Hypocreales	Cordycipitaceae	Beauveria	Beauveria_pseudobassiana	3e-87	SH287579.07FU_HQ880792_refs	GGAGGGATCATTACCGAGTTTTCAACTCCCAAACCCTTATGTGAACCTACCTATCGTTGCTTCGGCGGACTCGCCCCAGCCGGACGCGGACTGGACCAGCGGCCGCCGGGGACCATCAAACTCTTGTATTATCAGCATCTTCTGAATACGCCGCAAGGCAAAACAAATAAATTA
OTU9	Fungi	Ascomycota	Pezizomycotina_cls_Incertae_sedis	Pezizomycotina_ord_Incertae_sedis	Pezizomycotina_fam_Incertae_sedis	Tumularia	Tumularia_sp	3e-87	SH198661.07FU_AY568066_reps	GGAAGGATCATTACCGTGGGGATTCGTCCCCATTGAGATAGCACCCTTTGTTTATGAGCACCATTGTTTCCTCGGCGGGCTTGCCCGCCGGTGGACATACCAAACCCTTTGTAGTAGCAGTATCTTCAGTAAAAAACAAATATTAAAACTTTCAACAACGGATCTCTTGGTTCT
OTU10	Fungi	Ascomycota	Sordariomycetes	Diaporthales	Gnomoniaceae	Apiognomonia	Apiognomonia_errabunda	2e-88	SH207368.07FU_DQ313526_refs	GGAGGGATCATTGCTGGAACAAACGCCCTCACGGGTGCTACCCAGAAACCCTTTGTGAATACTACCTAAAATGTTGCCTCGGCATTGGTTGGCCTCTTTGAGGTCCCTTTCCCTCGGGGAAGGAGCAGACCGGCCGGTGGCCCTATAAACTCTTGTTTTTGTAATATCATCTGA
OTU11	Fungi	Ascomycota	Dothideomycetes	Pleosporales	Pleosporales_fam_Incertae_sedis	Didymella	Didymella_protuberans	4e-89	SH345950.07FU_GU237853_refs	GGAAGGATCATTACCTAGAGTTGTAGGCTTTGCCTGCTATCTCTTACCCATGTCTTTTGAGTACCTTCGTTTCCTCGGCGGGTTCGCCCGCCGATTGGACAATTTAAACCATTTGCAGTTGCAATCAGCGTCTGAAAAAACATAATAGTTACAACTTTCAACAACGGATCTCTT
OTU12	Fungi	Basidiomycota	Tremellomycetes	Tremellales	Tremellales_fam_Incertae_sedis	Cryptococcus	Cryptococcus_victoriae	3e-87	SH181628.07FU_AF444469_refs	GGAAGGATCATTAATAGTGCCCTCTGATGCAAATCATTGGGTTAGATCTGCTCTCTTCGCAAGAAGAGGGTTTCCATACACACCGTGAACTGTGGCTTCGGCCATCACAAACTGTTAGTAATGAATGTAATATCATAACAAAAACAAAACTTTTAACAACGGATCTCTTGGCTC
OTU13	Fungi	Ascomycota	Sordariomycetes	Sordariomycetes_ord_Incertae_sedis	Sordariomycetes_fam_Incertae_sedis	Phialemoniopsis	Phialemoniopsis_curvata	7e-94	SH211282.07FU_KJ573443_refs	GGAGGGATCATTAAAGAGTTGCAAAACTCCCAAACCATATGTTTATCTACCTGTTTCGTTGCTTCGGCAGGCGGTTCTTCTGGAGCCTTCGCCCTTGGGTGCCTGCCGGAGTATCTAAAACTCTTGTTAATTACTGTTCTGTCTGAGTAAACTTTTAATAAGTTAAAACTTTCA
OTU14	Fungi	Ascomycota	Dothideomycetes	Capnodiales	Mycosphaerellaceae	unidentified	Mycosphaerellaceae_sp	3e-90	SH206795.07FU_KC867794_reps	GGAGGGATCATTACTGAGTGAGGGAGCAATCCCGACCTCCAACCCTTTGTGAACGCATCATGTTGCTTCGGGGGCGACCCTGCCGTTCGCGGCATTCCCCCCGGAGGTAATCAAAACACTGCATTCTTACGTCGGAGTAAAAAGTTAATTTAATAAAACTTTCAACAACGGATC
OTU15	Fungi	unidentified	unidentified	unidentified	unidentified	unidentified	Fungi_sp	9e-32	SH018721.07FU_KF800388_reps_singleton	GGAAGGATCATTACTTTGAGTACCGGGCTTCGGCCTGGCTACTTGTACCCATGTTTTACTGCGATACCCAAAGTTTCCTCGGTGGCTCACGCCGCCGGTTGGACCCCATTCAAACCCTTTGTAGTGGCAGTCAGCGTCTGATAAACCTAATAATTAAAACTTTCAACAACGGAT
OTU16	Fungi	Ascomycota	Dothideomycetes	Pleosporales	Phaeosphaeriaceae	unidentified	Phaeosphaeriaceae_sp	1e-80	SH183022.07FU_JF424356_reps	GGAAGGATCATTACCTTCACAGTCCGAAAGGACTGCTCGGGGGGGCTCTGCTATGGTGGTTTACTGCTATAGCAAGCTCCTGTCTGAACCCTTGTCTTTTGCGCACTCATGTTTCCTCGGCGAGCTTGCTCGCCGGTTGGACAACCTTATAACCTTTTTAATTTTTAATCAGCG
OTU17	Fungi	Ascomycota	Dothideomycetes	Myriangiales	Myriangiaceae	unidentified	Myriangiaceae_sp	7e-94	SH021115.07FU_JF424297_reps_singleton	GGAAGGATCATTAAAGAGTAATGGGTGCTTCGGCGCCCCAACTCCCACCCTTTGTTGTCGCGAATATGTTGCCTCGGCGGGTTGCCGGTCGAGAGACCGGCGCCGGGCTCACGCCCACCCCGCCGCTGGTCAATTACAACCCTGCTTTTAACCATAAAGTCTGAGTAAATTCTA
OTU18	Fungi	Ascomycota	Dothideomycetes	Dothideales	Dothioraceae	Kabatiella	Kabatiella_lini	2e-91	SH261439.07FU_FJ150897_refs	GGAAGGATCATTAAAGAGTAAGGGTGCTCAGCGCCCGACCTCCAACCCTTTGTTGTTAAAACTACCTTGTTGCTTTGGCGGGACCGCTCGGTCTCGAGCCGCTGGGGATTCGTCCCAGGCGAGCGCCCGCCAGAGTTAAACCAAACTCTTGTTATTTAACCGGTCGTCTGAGTT
OTU19	Fungi	Ascomycota	Eurotiomycetes	Eurotiales	Trichocomaceae	Penicillium	Penicillium_paczoskii	7e-94	SH407684.07FU_KC411706_refs	GGAAGGATCATTACTGAGTGAGGGCCCTCTGGGTCCAACCTCCCACCCGTGTTTATTGTACCTTGTTGCTTCGGTGCGCCCGCCTCACGGCCGCCGGGGGGCTTCTGCCCCCGGGTCCGCGCGCACCGGAGACACTATTGAACTCTGTCTGAAGATTGCAGTCTGAGCATAAAC
OTU20	No blast hit	No blast hit	No blast hit	No blast hit	No blast hit	No blast hit	No blast hit	None	None	GGAAGGATCATTAAGAAAAGCGAGTGCGGAAACGCGCTCTCATTTCAAACCACTGTGAAAACGCACGTTGCTTCGGCAGCTCTCTGGCCGCAAGGTCAGGGATCAGCCTGTCGACAGCACCAAACCAAACCTTTATGTAACAGCAGTCTGAAAACGAAACTAAATCGTTAAAAC
OTU21	Fungi	Basidiomycota	Agaricomycetes	unidentified	unidentified	unidentified	Agaricomycetes_sp	2e-75	SH188978.07FU_FJ820603_reps	GGAAGGATCATTAGCGAAGTCTGGAATGCGTGTCAGGCGCTGAGCTGCCCGGCAACGGGATGTGCTCGCCCTGATGCGTGTCCCTTCTCTATCCACCCCACTGTGAACCAAGTGTGCGAGCCGAAGAGAGATCGGAAGCTCGCATGCAACCTTTAACATACCCCTATGAAGTAT
OTU22	Fungi	Ascomycota	unidentified	unidentified	unidentified	unidentified	Ascomycota_sp	4e-80	SH192114.07FU_GU817160_reps	GGAAGGATCATTAAACATCATCGGGGGGTTGGATACAGATTGCCGGGCTTCGGTCTTGCCTTCTGCCCTTCCCTTACTGATTTTACCCATGTCTTTTGCGTACTATTTGTTTCCTTGGTGGGCTTGCCTGCCGATAGGACATCATTAAACCTTTTGTAATTGCAGTCAGCGTCA
OTU23	Fungi	Ascomycota	Eurotiomycetes	Eurotiales	Trichocomaceae	Penicillium	Penicillium_bialowiezense	7e-88	SH199400.07FU_EU587315_refs	GGAAGGATCATTACCGAGTGAGGGCCCTCTGGGTCCAACCTCCCACCCGTGTTTATTTACCTTGTTGCTTCGGCGAGCCTGCCTTTTGGCTGCCGGGGGACGTCAGTCCCCGGGTCCGTGCTCGCCGGAGACACCTTAGAACTCTGTCTGAAGATTGTAGTCTGAGATTAAATA
OTU24	Fungi	Ascomycota	Leotiomycetes	Erysiphales	Erysiphaceae	Phyllactinia	Phyllactinia_antarctica	1e-77	SH244093.07FU_AB080573_refs	GGAAGGATCATTACTGAGCGTGAAGACTCTCGGCCCCCCTGACCGCGGCGCAAGCCAGTGCGAAGGAGGAGCCATGCCGGAGTCGACCCTCCCACCCGTGTCGATTGTATCTACTGTTGCTTTGGTAGGCCGGGGCCCGCCTAGCGGATCCCGCTGGCCTCTGATGGCTGGAGC
OTU25	Fungi	Basidiomycota	Pucciniomycetes	Pucciniales	Pucciniastraceae	Pucciniastrum	Pucciniastrum_areolatum	2e-63	SH176009.07FU_DQ445891_reps	GGAAGGATCATTATTTAAAATGTAAAGGAGTGCACTTGATTGTGACTCTGACACTTTTAAATATTTAAACCATTTTAAACCCAAAGCTGTTATGTGTGCCTTTTAGGTATAGCATCTCAGTAGTACGTCTCAACTTTTGTTTTGACATTACCCCCCCTTATAAGTGACCCCCCT
OTU26	Fungi	Ascomycota	Sordariomycetes	Hypocreales	Nectriaceae	Fusarium	Fusarium_sp	1e-92	SH022240.07FU_EU442589_reps_singleton	GGAGGGATCATTACCGAGTTTACAACTCCCAAACCCCTGTGAACATACCTTAATGTTGCCTCGGCGGATCAGCCCGCGCCCCGTAAAACGGGACGGCCCGCCAGAGGACCCAAACTCTAATGTTTCTTATTGTAACTTCTGAGTAAAACAAACAAATAAATCAAAACTTTCAAC
OTU27	Fungi	Ascomycota	Dothideomycetes	Pleosporales	Lophiostomataceae	Angustimassarina	Angustimassarina_acerina	2e-63	SH199051.07FU_KP899132_refs	GGAAGGATCATTATCGTAGGGCTTTTGTCCTGTCGAGATAGCGTCCTTGCCTATTTTTTGGAGCACCGTTCGTTTCCTCAGCAGGCTTGCCTGCTACTGGGGACCCCTCAAACGCTTTGTAAATACAGTAATCGTCTGAAAAACAAACAAAAAATCAAAACTTTCAACAATGGA
OTU28	Fungi	Ascomycota	Pezizomycotina_cls_Incertae_sedis	Pezizomycotina_ord_Incertae_sedis	Pezizomycotina_fam_Incertae_sedis	Chalara	Chalara_sp	3e-90	SH204486.07FU_AY969323_reps	GGAAGGATCATTACAGAGTTCATGCCCTTACGGGTAGATCTCCCACCCTTGAATAACATACATTGTTGCTTTGGCGGACGCTTCGGCAGCCGCCAGAGGACCCTAAACTCTTGTTTACAGTGTCGTCTGAGTACTATATAATAGTTAAAACTTTCAACAACGGATCTCTTGGTT
OTU29	Fungi	Basidiomycota	Tremellomycetes	Tremellales	unidentified	unidentified	Tremellales_sp	2e-91	SH181989.07FU_JF449478_refs	GGAAGGATCATTATAGATTGTGCGCAAGCACTTTTATATTCATACACCTGTGCACCGTGGTCTCCGGACCTACAAACATGAAGTCATGAACGTCTTTTATTATAAACAATAAAACTTTCAACAACGGATCTCTTGGCTCTCGCATCGATGAAGAACGCAGCGAAATGCGATAAG
OTU30	Fungi	Basidiomycota	Tremellomycetes	Tremellales	Tremellales_fam_Incertae_sedis	Dioszegia	Dioszegia_fristingensis	5e-95	SH209714.07FU_JQ857038_reps	GGAAGGATCATTAATAAACGGCGACGCTTTCGAGCTTAGCTTTTATATCCTATACACCTGTGAACTATTTGCCTTTGGGCACAAACTTAAACATAATGTAATGAATGTAAACTATTATAACAAATACAACTTTCAACAACGGATCTCTTGGCTCTCACATCGATGAAGAACGCA
OTU31	Fungi	Ascomycota	Pezizomycotina_cls_Incertae_sedis	Pezizomycotina_ord_Incertae_sedis	Pseudeurotiaceae	unidentified	Pseudeurotiaceae_sp	7e-94	SH190079.07FU_JF449726_reps	GGAGGGATCATTAATGAGAACTTGCCCTAACGGGTAGATCTCCCACCCTTTGTTAACCAAACATTGTTGCTTTGTCTGGCCCGACCCTCGGGTCCGCCGGCCTTCGGGCTGGTCAGCGCCGGACAGAGGAAACTAAAACCTTTATCACTGTCGTCAGAGTACTATATAATAGTT
OTU32	Fungi	Basidiomycota	Tremellomycetes	Tremellales	Tremellales_fam_Incertae_sedis	Bulleromyces	Bulleromyces_albus	3e-87	SH215453.07FU_AF444662_refs	GGAAGGATCATTAGTGATTGACCTCCGGGTCTTAATAACTATAATCTTCTACCTCTGTGAACCGTTGGTCTTCGGACCGATTCTTATAACAAACATCTGTGTAATGAACGTAACCTATATTAATCATATAAAACTTTTAACAACGGATCTCTTGGCTCTCGCATCGATGAAGAA
OTU33	Fungi	Ascomycota	unidentified	unidentified	unidentified	unidentified	Ascomycota_sp	1e-92	SH195223.07FU_AF502859_reps	GGAAGGATCATTAAAAATGAAGCCGGGAAACCGGTCCTTCTCACCCTTGATTATCTCAATTTGTTGCTTTGGTGGGCCGCGCAAGCACCGGCTTCGGCTGGATCGTGCCCGCCAGAGGACCACAACTCTGTATTATATGTCGTCTGAGTACTATAAAATAGTTAAAACTTTCAA
OTU34	No blast hit	No blast hit	No blast hit	No blast hit	No blast hit	No blast hit	No blast hit	None	None	GGAAGGATCATTACCATTCAAAACAAAAAAATTAGGCCCGCGGGGGCAGCTCTCCAATAGGACAGTCAGCAGATGTACGGTTCTGCTGGCTGGCAGTGTGAACGGAAGGCAGTCGTGTACCATTTATGGCCCTGCCTTGTCTAGTATGCTGATCGAGCTGCGGATCCTGAACCC
OTU35	Fungi	Ascomycota	Dothideomycetes	Myriangiales	Myriangiaceae	Anhellia	Anhellia_nectandrae	3e-16	SH027823.07FU_UDB020915_refs_singleton	GGAAGGATCATTACAGAGTTGGGGTCCCTCGGGGCCCGATCTCCCACCCTTTGTCGTCGCGAATCTTGTTGCTTTGGCGTGGCCCGCCGACCCCCCTTCACCGGGGGCGAGGCGACCGGGCTCTGACCGGCCCGGGCAGCCGCCCGCCAGGGGACCAAAACCAAACTCTTCTTG
OTU36	Fungi	Ascomycota	Dothideomycetes	Pleosporales	unidentified	unidentified	Pleosporales_sp	2e-91	SH182997.07FU_JF449593_reps	GGAAGGATCATTACACTCAGTAGTTTACTACTGCAAAGGAGGCTGTCAGTCTGTATAGCTTAATCGCTGATGAGCAGCTGGTCTCTTTTCTCTACCCTTGTCTTTTGCGTACCCATGTTTCCTCGGCAGGCTTGCCTGCCGGCTGGACAATTCTATAACCTTTTTAATTTTTAA
OTU37	Fungi	Ascomycota	unidentified	unidentified	unidentified	unidentified	Ascomycota_sp	3e-93	SH184178.07FU_GU909953_reps	GGAAGGATCATTATCGTAGGGCTTCGGCCCTGTCGAGATAGAACCCTTGCCTTTTTGAGTACCTTTCGTTTCCTCGGCAGCCTCGGCTGCCAATGGGGACCCCAAAAAACACTTTGCAGTACCTGTAACAGTCTGAACAAACAAACAAAAATTAAAACTTTCAACAACGGATCT
OTU38	Fungi	Basidiomycota	Tremellomycetes	Filobasidiales	Filobasidiaceae	Filobasidium	Filobasidium_chernovii	1e-30	SH197624.07FU_AF444354_refs	GGAAGGATCATTATTGAATTCGAGCGTGGCTTCACCGCCTGCTCTTTGACACTAGTCCATAACACCTGTGAACTGTTGGATGCGCAAGCATTCTCTACACCTAAACATTATTGTAACAAATGTAGTCTTATTATAACGAAATAAAACTTTTAACAACGGATCTCTTGGCTCTCG
OTU39	Fungi	Basidiomycota	Tremellomycetes	Tremellales	unidentified	unidentified	Tremellales_sp	3e-87	SH198314.07FU_KF823589_reps	GGAAGGATCATTAGTGATTTGGCCTCCGGGCCTTCAATCCCATCCTCATACCTCTGTGAACCAGTTGGGCCCTCGGGCCTACCCTTTCAAACACTGTGTAATGAACGTGATGTATATTATAAACCTAGTAAAACTTTCAACAACGGATCTCTTGGCTCTCGCATCGATGAAGAA
OTU40	Fungi	Basidiomycota	Agaricomycetes	Russulales	Stereaceae	Stereum	Stereum_hirsutum	5e-92	SH196424.07FU_UDB017896_refs	GGAAGGATCATTAATGAAATTTATGACTGGAGTTGTAGCTGGCCTTTAAAAACGGCATGTGCACGCTCCTTTCACTAATCCACACACACCTGTGCACCTTCGCGGGGGTCTCTTCGTTAACTCGAAGAGGCTCGCGTCCCTTTACACACCCTTTGTATGTCTTAAGAATGTCTA
OTU41	Fungi	Ascomycota	unidentified	unidentified	unidentified	unidentified	Ascomycota_sp	2e-45	SH017861.07FU_FR682262_reps_singleton	GGAAGGATCATTAACGAGTTCCGGGTTCCCGCAAGGGGCCCGACCTCCCACCCTCTGTTCGTCGCGAATACGTTGCCTCGGCGGGCCCGCCTGCGATCACCCCCCTTCACCGGGGGGCCGCCGGCGACCGGGCTTCACGGCCCGGGCAGCTGCCCGCCGCAGGACAAACTCAAC
OTU42	Fungi	Ascomycota	Leotiomycetes	Helotiales	Helotiaceae	Hymenoscyphus	Hymenoscyphus_sp	9e-72	SH198407.07FU_KJ528993_reps	GGAAGGATCATTACAGTGTTCCCTGCCCTCACGGGTAGAAACGCCCACCCTTGTATATTATATCTTTGTTGCTTCGGCAGGCCGCCTTCGGGCACCGGCTCCGGCTGGATCGTGCCTGCCAAAGGAAACCCAAACTCTGAATGTTAGTGTCGTCTGAGTACTATCTAATAGTTA
OTU43	Fungi	Ascomycota	unidentified	unidentified	unidentified	unidentified	Ascomycota_sp	7e-85	SH203497.07FU_HQ115698_reps	GGAAGGATCATTACCAATTTCGGGGGACTTCGGTCCCTGTCTGAAACCCTTGTCTTTTGAGTACCATTTGTTTCCTTGGTAGGCTTTGCCTACCATTAGGACACCACTTAACCTCTTGTAATTGCAATCAGCGTCAGAAAAACATAATAGTTACAACTTTCAACAACGGATCTC
OTU44	Fungi	Ascomycota	Dothideomycetes	Pleosporales	Pleosporales_fam_Incertae_sedis	Herpotrichia	Herpotrichia_juniperi	4e-74	SH198655.07FU_FJ904482_refs	GGAAGGATCATTACCGTGGGGATTCGTCCCCATTGAGATAGCACCCTTTGTTTATGAGTACCCTTGTTTCCTCGGCGGGCTTGCCCGCCATTAGAGGACATTAAAAACCCTTTGTAGTAGCAGTATCTTCAGTTAATAATAAATATTAAAACTTTCAACAACGGATCTCTTGGT
OTU45	Fungi	Ascomycota	Dothideomycetes	Dothideomycetes_ord_Incertae_sedis	Dothideomycetes_fam_Incertae_sedis	Phaeosclera	Phaeosclera_sp	3e-10	SH206113.07FU_AY843092_reps	GGAAGGATCATTACCGAGTTAGGGTCTCAAGGCCCGACCTCCCACCCTTTGTTGTCGAACGAATCCGTTGCTTTGGCGGTGCCGCCGCCGGGTCAGCCCGGTGACCGGCCCGCCAAGGGACCAAACCACAACTCTTGAAATCAACCGTTCGGTCTGAGCGAATTTGAAAATAAA
OTU46	Fungi	Ascomycota	Eurotiomycetes	Chaetothyriales	unidentified	unidentified	Chaetothyriales_sp	2e-94	SH207075.07FU_FJ820734_reps	GGAAGGATCATTAATGAGTAAGGGACTCGATTTATACAGAGCCCGACCTCCAACCCTTTGTCTACCTTACCAATGTTGCTTCGGCGAGCCCGCTTCGAAAGAGGCCGCCGGAGGGTCGTTAAACACTCTCTGGTCAGTGCTCGCCGGTGGCCCCAATCAAAACTCTTGTTAAGA
OTU47	Fungi	Ascomycota	unidentified	unidentified	unidentified	unidentified	Ascomycota_sp	3e-87	SH202788.07FU_AM999562_reps	GGAGGGATCATTAAAAGAGATGGTGGACCCCCGCGTCCCCGTCCCCAACCCTTTGTTGACCAAACCACTTTTGCCTCGGGGGCAGAGCGGCCTCCGCCGCCCCCGGTGGACCAACCAACCCTGTCTCTGTACGTCGGAGTCTTTGATAAATAAATGAAAACTTTTAACAACGGA
OTU48	Fungi	Basidiomycota	Tremellomycetes	Tremellales	Tremellales_fam_Incertae_sedis	Bullera	Bullera_crocea	3e-87	SH209709.07FU_AF444406_refs	GGAAGGATCATTAATAAATGGCGAAAGCTTTCTATTATCCATAACACCTGTGAACTATTTGCCTTCGGGCACCAATCCAAACATAATGTAATGAATGTAATCTACTATAATAAATATAACTTTCAACAACGGATCTCTTGGCTCTCACATCGATGAAGAACGCAGCGAAATGCG
OTU49	Fungi	Ascomycota	Dothideomycetes	Pleosporales	unidentified	unidentified	Pleosporales_sp	2e-75	SH204858.07FU_JQ070595_reps	GGAAGGATCATTACCGTTGGAGTTCGCTCCATCTGGGATAGAACCCTTGAATTTGAGTACCTTTTCGTTTCCTCGGTGGGCTCGCCCGCCGGTGGACAACCAAAACTCTTTGTAATAGCAGTATCTTCTGAAAAAAACAAATAGTCAAAACTTTCAACAACGGATCTCTTGGTT
OTU50	Fungi	unidentified	unidentified	unidentified	unidentified	unidentified	Fungi_sp	4e-80	SH494320.07FU_KM504444_reps_singleton	GGAAGGATCATTAGTGAACGCCCCTCGGGGCTTATCCAACCAACCTCTGTGAACCGTGGCCCTCGGGCCCTTTACAAACATTGAACGTCACGAACGTAGTAATCTATAACAAATAAAACTTTCAACAACGGATCTCTTGGCTCTCGCATCGATGAAGAACGCAGCGAAATGCGA
OTU51	No blast hit	No blast hit	No blast hit	No blast hit	No blast hit	No blast hit	No blast hit	None	None	GGAAGGATCATTAAAATGGAGGACGGGCCACCGCCCGTCAACCGCTTTACAGCGCCTTCTCTGGGGGCCCCCCCGGGGCTCCCCGAAGAGGACACCAAATGTGAACCAGCCTGTTGCTTTGGCAGCGCCGGCGCGACTCCCTCCGCGGAGCCCGCCGTTGTCAGTCTGTCATTA
OTU52	Fungi	Ascomycota	Dothideomycetes	Capnodiales	unidentified	unidentified	Capnodiales_sp	6e-73	SH192968.07FU_FJ820761_reps	GGAGGGATCATTACAGAGTGAAGGGCCCACGGCCCGACCTCCAACCCATTGTGATATATACCTCTGTTGCCTCGGGGGCGACCCGGCCCTAGTGCTGGAGCCCCCGATGGACCACATTTAAACACTTGCATCTATGCGTCGGATTATAAAGTTTAAATTATTAAAACTTTCAAC
OTU53	Fungi	Ascomycota	Sordariomycetes	Sordariales	Sordariaceae	Neurospora	Neurospora_terricola	7e-94	SH191316.07FU_AF388928_refs	GGAGGGATCATTACAGAGTTGCAAAACTCCCACAAACCATCGCGAATCTTACCCGTACGGTTGCCTCGGCGCTGGCGGTCCGGAAGGCCCTCGGGCCCCCGGATCCTCGGGTCTCCCGCTCGCGGGAGGCTGCCCGCCGGAGTGCCGAAACCAAACTCTTGATATTTTATGTTT
OTU54	Fungi	Basidiomycota	Cystobasidiomycetes	Cystobasidiomycetes_ord_Incertae_sedis	Buckleyzymaceae	Buckleyzyma	Buckleyzyma_aurantiaca	1e-80	SH207116.07FU_AF444538_refs	GGAAGGATCATTAATGAAATGTAAGGATGCTCTTTTTAGAGGTCCGACCAAATCATTTTCCTTTCTACACTGTGCACACACTACACTTTTTACACCTTTTTAACTCTTCAGTTTTAAGAATGTATAACAGTCTCTTTATTGAGCATAAATAAAATAAAACTTTCAGCAACGGAT
OTU55	No blast hit	No blast hit	No blast hit	No blast hit	No blast hit	No blast hit	No blast hit	None	None	GGAAGGATCATTACCGAAAAAACATTGGTGAAACCCCTCCTTACAGGGGGTGGGTTGATCCTTTGCCGTTGCTTACGGGCATCGGTACCCGTCCATGGATGGGTTACTCAATCCCTCGGGGTTGAGTAAAGAATACACTTACAAAAATTTACTCAACAAATCTTTGTTAAGATG
OTU56	Fungi	Basidiomycota	Tremellomycetes	Tremellales	Tremellales_fam_Incertae_sedis	Tremella	Tremella_sp	4e-40	SH025568.07FU_JX042758_reps_singleton	GGAAGGATCATTATAGTATGGGCTCCGGCCCGATATAAACCAAACCCCGTGAACCGTCAACCGTCCGTATGGACGGTGTATTAAACATCAGTGTAAAGAATGTAAACATGGTAAACAAACAAAACTTTTAACAACGGATCTCTTGGCTCTCGCATCGATGAAGAACGCAGCGAA
OTU57	Fungi	Ascomycota	Dothideomycetes	Pleosporales	unidentified	unidentified	Pleosporales_sp	8e-29	SH200450.07FU_HM239745_reps	GGAAGGATCATTACTATAAATCCACGGGGGCACGCTTTCTGACAAAGACAGTCAGTGGATGTATGGTTCCACTGGCTGGCAGCGGAGGAAACTTGTTTCTAACGCTGATCGAGCTGCCTGTCTGAACCCTACCCTTGCTTTTTGCGCACCCATTGTTTCCTCGGCAGGCTTGCC
OTU58	Fungi	Ascomycota	Pezizomycotina_cls_Incertae_sedis	Pezizomycotina_ord_Incertae_sedis	Pezizomycotina_fam_Incertae_sedis	Tetrachaetum	Tetrachaetum_elegans	2e-17	SH184444.07FU_JX089537_reps	GGAGGGATCATTACAGAGTATCGTGCCCCCTCCCCGGGGTAGATCTCCCACCCTGTGCCGCTGTACCTTGCGCTGCGCCCGCGGGCGCACGCTCAAACCCTGCACGTAAAGGTTGTCTGAGTGCTGCATATAAACAGTTAAAACTTTCAACAACGGATCTCTTGGTTCTGGCAT
OTU59	Fungi	Basidiomycota	Tremellomycetes	Filobasidiales	Filobasidiaceae	Filobasidium	Filobasidium_wieringae	3e-87	SH221435.07FU_AF444373_refs	GGAAGGATCATTAATGAAAATGTGTTGCCGGGGCCCATAATCCCGGCACTAACCTTCTTATCCATAACACCTGTGCACTGTTGGATGCTTGCATCCACTTTTATACTAAACAATTTGTAACAAATGTAGTCTTATTATAATTAATAAAACTTTTAACAACGGATCTCTTGGCTC
OTU60	Fungi	Ascomycota	Dothideomycetes	Pleosporales	unidentified	unidentified	Pleosporales_sp	3e-10	SH203717.07FU_EU552149_reps	GGAGGGATCATTACCGAGTGAAGGGGCGCAAGCCCTGACCTCCCACCCTTTGTTAATCAAACCTCGTTGCTTCGGGGGTGACCTATTCGCTTAGGGCCCCCGGAGGACCATCAACTCTGCATCAATGCGTCGGAGTCAAAAACAAATTAAATCAAAACTTTCAACAACGGATCT
OTU61	Fungi	Ascomycota	Eurotiomycetes	Chaetothyriales	unidentified	unidentified	Chaetothyriales_sp	2e-82	SH177468.07FU_GU054287_reps	GGAAGGATCATTACCGAGTAAGGGTCTCCTCCGGGAGGCCCGACCTCCCAACCCCGTGTCTAATAAACCTGTTTGTGTTGCTTCGGCGGAACGGCAGTGGTCAGACCCCTCCCCTCACCGGGAGGCAGACGACCGTCCGTCGCCGGGGGGCCCACGGTCTCACGACCGCCCCTG
OTU62	Fungi	Ascomycota	Sordariomycetes	unidentified	unidentified	unidentified	Sordariomycetes_sp	6e-79	SH211309.07FU_FR773219_reps	GGAGGGATCATTACGAAAAGGAGTACTCGTACTCTTAAACCCTTTGTGAACTTACCATTTGTCAGTTGCTTCGGCGGGAGGCCCCTGGGAGGGGCCCCGGGGCCCGGTCCTGAGCCGGGCTCCCGCCGGAGGAGCGCAACCGAAACTCTTGCTGTACCTCAGTGGCACCTCCGA
OTU63	Fungi	Ascomycota	unidentified	unidentified	unidentified	unidentified	Ascomycota_sp	3e-68	SH198665.07FU_DQ979774_reps	GGAAGGATCATTACCGTGGGGATTCGTCCCCATTGAGATAGCACCCTTTGTTCATGAGTACCCTTGTTTCCTCGGCGGGCTCGCCCGCCAGTAGGACATCCAAAAACCCTTTGCAGTAGCAGTAATCTCAGTTAACAATAAATATTAAAACTTTCAACAACGGATCTCTTGGTT
OTU64	No blast hit	No blast hit	No blast hit	No blast hit	No blast hit	No blast hit	No blast hit	None	None	GGAAGGATCATTAGAAAGTCTGGCGGTAAAACGCCCTACCTTCAAACCACTGTGAAACCACCCGTTGCTTCGGCGGCTGTTCCCCTCCGGCGTCACAGCCGGCTGGGGGGGCGTCAGCCCGCCAGAGGCCCAAAACCAAACCATTTTGTAACTGTCTGTCTGAATCATAAATAA
OTU65	Fungi	Basidiomycota	Microbotryomycetes	Sporidiobolales	unidentified	unidentified	Sporidiobolales_sp	3e-87	SH194503.07FU_JN246563_reps	GGAAGGATCATTAGTGAATAACAGGACGTTCAATTTAACTTGAAGTCCGAACTCTCACATCTAACCCTGTGCATTTGTTTTGGTTAGTAGAGCGCTTGCGTTCGAACACCTCTTCATTTTACAAACACTAAGTCAAAGTATGTTTAAATTTATAACAAAACAAAACTTTCAACA
OTU66	No blast hit	No blast hit	No blast hit	No blast hit	No blast hit	No blast hit	No blast hit	None	None	GGAAGGATCATTAACGTATCTCGGGCGTGCGACCCGCGCCCTGCTCCCGCCGCGAGGTGGTGCAGCGGGCGCGCGGCCGTCGTCCAACCTTCATAAACCACTGTGAACCTTTGCGGCAGAGGCTTGCGGGTGAGAGCCCGCTTGCCAAAACCGTACCCACAAACACTAGTAACA
OTU67	Fungi	Ascomycota	Lecanoromycetes	Lecanorales	Lecanorales_fam_Incertae_sedis	Lecania	Lecania_sp	4e-15	SH205631.07FU_AM504067_reps	GGAAGGATCATTAATGAGAAGCGGCCTCGCGGCCGTGGGGGCTTCGGTCCCCGACTCACACCCTCTGTTTACATACGTTTGTTGCTTTGGCGGGCCTTGGGGTCATACCCATGCGTCTCAAGGGCTGCTCCGGTGACGGACAGCCTGGCGCGTGCGCCCGTCAAAGGCCCTATC
OTU68	No blast hit	No blast hit	No blast hit	No blast hit	No blast hit	No blast hit	No blast hit	None	None	GGAAGGATCATTACCAAAACTTTTTTGGTGAAACCCGGAAACGGGTGGATCCTCCACCGTTGACTACGGTCTTCGGTACCCGTCTAAGGATGGGCACCAACGCTATCATCATGAAAATGATGATTGAGTTGAGTGAATTTTCAAGAAATTTACCCAAAAAAGAAATAATCATTA
OTU69	No blast hit	No blast hit	No blast hit	No blast hit	No blast hit	No blast hit	No blast hit	None	None	AGCCTTGCAACTCAGTCTACTGTTAGTAGGCAACACGAGTCTGTTGCTGAGATTCTTGCTTAAACCCAAGCTATCAGAAGTCACTTTATAGTGATTCACAGATCAATTACTCGTGGCATTCGAAGATGTTCAGATATGACCGGTCTCATCTTGAGAGAGATGCAGAAATAACGT
OTU70	Fungi	Basidiomycota	Agaricomycetes	Polyporales	Phanerochaetaceae	Ceriporiopsis	Ceriporiopsis_gilvescens	2e-91	SH192449.07FU_EU546104_reps	GGAAGGATCATTAACGAAATAACAAGGAGTTGTTGCATGCCAAAATGGTGTCGCACGCTCTGTCCATTTCAAACCCCTGTGCACCTATTGTAGGCATGGTCGTAGGGCTGACTTCGGTCGGTTCGAAAGCCTTGTCTATGTTTTTAACAAACGCTTCAGTTTAAGAATGTAACA
OTU71	Fungi	Basidiomycota	Tremellomycetes	Tremellales	Tremellales_fam_Incertae_sedis	Cryptococcus	Cryptococcus_victoriae	2e-75	SH181628.07FU_AF444469_refs	GGAAGGATCATTAATAGTGCTCTTTATTGAGTTGATCTGCTCTCTTCGCAAGAAGAGGGTTTCCATACACACCGTGAACTGTGGCTTCGGCCATCACAAACTGTTAGTAATGAATGTAATATCATAACAAAAACAAAACTTTTAACAACGGATCTCTTGGCTCTCGCATCGATG
OTU72	No blast hit	No blast hit	No blast hit	No blast hit	No blast hit	No blast hit	No blast hit	None	None	GGAAGGATCATTAGCAACCTATACGGTACACGTCGGTGGCCGGTTTGGATTAGGAGAAAAGGCCTCGCACGCGGTTTGACTCCAAGGCACTGGCAGGTGCGCTTGTCGAGGCTGCCGCTTGTTTGTAGGACTCCGACTCCTGCCCGTCATGTCTGAACCCTTGCATTTTGCGCA
OTU73	Fungi	Basidiomycota	Microbotryomycetes	Leucosporidiales	unidentified	unidentified	Leucosporidiales_sp	3e-87	SH193767.07FU_KF617734_reps	GGAAGGATCATTAGTGAATTATAGGGCGTCTACTTCGGTAGAGCCTGACCTCCACTTTCTAACTCTGTGCACTCATTTGGCGGAATACGGAACAGTAATCGTCTACCGACGATTAGGACTTCTGCTTTCTGCGGCTTACTTTAAAACACTAGTCAAAGTATGTAACGAAATATC
OTU74	Fungi	Ascomycota	Leotiomycetes	Helotiales	unidentified	unidentified	Helotiales_sp	7e-94	SH198386.07FU_JF424279_reps	GGAAGGATCATTACAGTGTTTCCTGCCCTAACGGGTAGAAACCCCACCCTTGTATATTATATTTTGTTGCTTCGGCAGGCCACTCTTAGAGTGTAGGCTTAGGCTTATCGTGCCTGTCAAAGGACCTTTAAATTCTTGTTATAGTGTCGTCTGAGTACTATATAATAGTTAAAA
OTU75	No blast hit	No blast hit	No blast hit	No blast hit	No blast hit	No blast hit	No blast hit	None	None	GGAAGGATCATTACTGAGATAGGGTCCTCACGGGCCCGACCTCCAACCCCATGTCTAAATTACCTTTGTTGCCTCGGTGGGCCGTCGAAAGCCTATTTTTATGCCTCTGCCGTCGGCCTTAACCCGCCCTCGAGCGCCCACCGACGGATTTTTTAAACCATTTTTGAAACGAGA
OTU76	Fungi	Ascomycota	Sordariomycetes	Hypocreales	Ophiocordycipitaceae	Hirsutella	Hirsutella_rhossiliensis	2e-63	SH210594.07FU_DQ345593_reps	GGAGGGATCATTACCGAGTTGCTCAACTCCCAAACCCCCTGCGAACCGTACCACACGCGTTGCCTCGGCGGGACCGCCCCGGCGCCCACCGCGGCCCGGACCAAGGCGCCCGCCGGAGGACCCCCAGACTCTCCTGTCGCAGTGGCATTGCTCTCCGAGTCCAGGCAAAAGCAA
OTU77	Fungi	Ascomycota	Sordariomycetes	Hypocreales	Hypocreaceae	Trichoderma	Trichoderma_silvae-virgineae	3e-90	SH190872.07FU_FJ860836_refs	GGAGGGATCATTACCGAGTTTACAACTCCCAAACCCAATGTGAACGTTACCAAACTGTTGCCTCGGCGGGATCTTCTGCCCCGGGTGCGTCGCAGCCCCGGACCAAGGCGCCCGCCGGAGGACCAACCAAAACTCTTTTTGTATACCCCCTCGCGGGTTTTTTACTTTCTGAGC
OTU78	Fungi	Ascomycota	Eurotiomycetes	Mycocaliciales	Mycocaliciaceae	Chaenothecopsis	Chaenothecopsis_fennica	2e-08	SH219160.07FU_AY795857_reps	GGAAGGATCATTAACGAGCAAGGGTCCCTCGGGGCCCGACCTCCCACCCTTTGACGTCGCGAACTTGTTGCTTCGGCGGGACCGGCGAAGCCCCCTCGGGGGCCGAGCCGACCGGGTTCACGCCCGGGCAGCGCCTGCCGGAGGACCAAACCAACTCTGTTTTAATAATAATGT
OTU79	No blast hit	No blast hit	No blast hit	No blast hit	No blast hit	No blast hit	No blast hit	None	None	GGAAGGATCATTAGAAAGTCTGCTCGGCGGAGACGCCGACCTACCTTCAAACCACTGTGAAACCAAGACCTTTGCTTCGCGGCGTGCCTGCGCAACCCCCCTCGCCGGGGGCGGCGCGGCGCTGTCAGTCCGCAGAAGCCCAAACCAAAACCACTTTGTAACAGTCTGTCTGAT
OTU80	Fungi	Ascomycota	Dothideomycetes	Venturiales	Sympoventuriaceae	unidentified	Sympoventuriaceae_sp	1e-49	SH205575.07FU_FR773270_reps	GGAAGGATCATTACTGGGTCTGGGCCTCGCGCCCGCTACCCGCCCTTTGTCATGAGACGCGCAAGCAACTCACATCGCTTCGGCCCCGGGCGATACCCCCGCTCACGCGGGGGGGTACCCCGCGGCCGGTCACAAACCCGAACGTATCATGAAGTCTGAACAAATGATAAACGA
OTU81	Fungi	Basidiomycota	Tremellomycetes	Tremellales	Tremellales_fam_Incertae_sedis	Cryptococcus	Cryptococcus_sp	7e-85	SH181630.07FU_AJ581050_refs	GGAAGGATCATTAATAATGCCCTCTGGCTTCGGTCAGCTGGGTTCAATGTGTGTCATCTCTTCGGAGATGGCCATCCACACACACCGTGAACTGTGACTTCGGTCATCACAAACTTTTAGTAATGAATGTAAAAATCATAACAAAATAAAACTTTTAACAACGGATCTCTTGGC
OTU82	Fungi	Ascomycota	Dothideomycetes	Pleosporales	Pleosporales_fam_Incertae_sedis	Neophaeosphaeria	Neophaeosphaeria_sp	2e-20	SH462467.07FU_JX043179_reps_singleton	GGAAGGATCATTACATTGTATTGTCAGGGGGCTTGGTCTCGGCCGGGCTCTGTCTGCACATTACCCCTGTTTTTTGCGTACCTTCTTGTTTCCTCGGCAGGTTAGCCTGCCAGTAGGACCCTTTTTAAAACTCTTTTGTATTAGCAATCAGCGTCAGAAAATTATAAATAGTTA
OTU83	Fungi	Basidiomycota	Tremellomycetes	Tremellales	Tremellales_fam_Incertae_sedis	Cryptococcus	Cryptococcus_sp	1e-89	SH497098.07FU_KU057810_reps_singleton	GGAAGGATCATTAGTGATTTGAGCTTCGGCTCTTCATTTTCCACACACCTGTGCACCGTGGTCTCCGGACCTACAAACAATAGTGTAACGAACGTAATAAATTATAATCAATAAAACTTTTAACAACGGATCTCTTGGCTCTCGCATCGATGAAGAACGCAGCGAAATGCGATA
OTU84	No blast hit	No blast hit	No blast hit	No blast hit	No blast hit	No blast hit	No blast hit	None	None	GGAAGGATCATTAGAAAGTTCCGGGCCGCTTCGGCGGCCCTACCTTCAAACCACTGTGAAACCACCCGTTGCTTCGGCGGCGTGCCCGGCCCTCACCGGCCGGCCGTCAGTCCGCCCGAGGCTCCAAACCAAAAACCTTTTCTGTAACCGTAGTCTGGTAACTAAAGATTTAAT
OTU85	Fungi	Ascomycota	Dothideomycetes	Pleosporales	unidentified	unidentified	Pleosporales_sp	1e-18	SH023374.07FU_GQ996178_reps_singleton	GGAAGGATCATTAACCTTACCATCGGGGGCCGGCCTTGGATGGCGAACCCGTCAGGGAACGTCATCCTCCCCGCCCTGTCTGAATATACCCATGATTTTGCGTACCTATTGTTTCCTCGGCAGGCTTGCCTGTCCGCAGGACATTTTAAACCCTTTGCAATTGCAGTCAGCGTC
OTU86	Fungi	Basidiomycota	Agaricomycetes	Polyporales	Meruliaceae	Bjerkandera	Bjerkandera_sp	3e-87	SH015667.07FU_DQ278948_reps_singleton	GGAAGGATCATTATCGAGTTTTGAACGGGTTGTCTGCTGGCTCGCAAGGGCATGTGCACGCCTGTCTCATCCACTCTCAACTTCTGTGCACTTTTCATAGGCCGGCTTGTGGGTGCGTTCGCGCACTTGTAGGTGTCGGGCTTATGCTTTACTACAAACGATTCAGTTTTAGAA
OTU87	Fungi	Ascomycota	unidentified	unidentified	unidentified	unidentified	Ascomycota_sp	4e-80	SH194394.07FU_FR773357_reps	GGAAGGATCACTAAAGAGAACTTGCCCTTCGGGGTAGATCTCCCACCCTTTGTTTATCATACTTTGTTGCTTTGGCGGGCCTGCCTCACGGCTGCTGGCGCAAGCTGGCTCGTGCCCGCCAGAGACCCCTAAACTCTGAATATTGTCGTCTGAGTAATATATAATAAGTTAAAA
OTU88	Fungi	Ascomycota	Dothideomycetes	Capnodiales	Mycosphaerellaceae	Sphaerulina	Sphaerulina_amelanchier	5e-95	SH406259.07FU_KF251596_refs	GGAGGGATCATTACCGAGTGAGGGCCTTCGGGCTCGACCTCCAACCCTTTGTGAACACATCTTGTTGCTTCGGGGGCGACCCTGCCGTTCCGACGGCGAGCGCCCCCGGAGGCCTTCAAACACTGCATCTTTGCGTCGGAGTTTAAGTAAATTTAAACAAAACTTTCAACAACG
OTU89	Fungi	unidentified	unidentified	unidentified	unidentified	unidentified	Fungi_sp	1e-49	SH205434.07FU_AM999638_reps	GGAAGGATCATTAAAGAGTAATGGGTGCTTCGGCGCCCGAACTCCCACCCTTTGTTGTCGCGAATTTTGTTGCCTCGGCGGGTTGTCTTGACCGACAACGGGCTCCGGCCCGCCCGCCGCAGGACATCCACAACCCTGCTTTAATCGTAAAGTCTGAGTAAATTCTAAATGAAT
OTU90	Fungi	Basidiomycota	unidentified	unidentified	unidentified	unidentified	Basidiomycota_sp	2e-82	SH495182.07FU_KT161111_reps_singleton	GGAAGGATCATTGATGATTACATGGCCCTCGGGGTTGGCCTTAAAAACCCGACACACCCACACCTGTGAACCTGGCGTCCCTCGGGGCGTCCCTTTACACCGTAGCGTCTAGTCTTGAACGTGAAAAAACAGAAATTGTAAACACAACTTTCAACAACGGATCTCTTGGCTCTC
OTU91	Fungi	Basidiomycota	Tremellomycetes	Tremellales	Tremellales_fam_Incertae_sedis	Tremella	Tremella_mesenterica	7e-88	SH180947.07FU_FJ534884_reps	GGAAGGACCAATGGAGATCGCCGAAAGGCATCACACGCACAGTGCACCCTTGCAGACATTTAGGTCGAGAACGTATGCATCTTAAAATGAAACAACTTTCAACAACGGATCTCTTGGCTCTCGCATCGATGAAGGACGCAGCGAAATGCGATAAGTAATGTGAATTGCAGTATT
OTU92	Fungi	Basidiomycota	Agaricomycetes	Cantharellales	Ceratobasidiaceae	unidentified	Ceratobasidiaceae_sp	2e-72	SH185437.07FU_KF386033_reps	GGAAGGATCATTATTGAATGAATGTAGAGTTGGTTGTCGCTGGCCTTTATTGGCATGTGCACGCCTCTCTTTCATCCACACACACCTGTGCACCTGTGAGACGGAGAGAGCTTGCCCTTTTGCGAGGGTGTTTTCTCCGTCTGCCAATACATAAACTCATATATTTAATTTGAA
OTU93	Fungi	Basidiomycota	Ustilaginomycetes	Ustilaginales	Ustilaginaceae	Pseudozyma	Pseudozyma_prolifica	2e-75	SH413015.07FU_AF294700_refs	AGATGGATCATTTTGATGAAAAACCTTTTTTTTCTGAGGTGTGGCTCGCACCTGTCCAACTAAACCTGAGCTACCTTTTTTATATAACACGGTTGCATCGGTCGGTCTGTCGAAACCAGTAGCGCTCATAGCGAGCAGCGTCTGGGGAAAGACGGGTCGGCGCTTCTTACCAAC
OTU94	Fungi	Basidiomycota	Ustilaginomycotina_cls_Incertae_sedis	Malasseziales	Malasseziaceae	Malassezia	Malassezia_restricta	2e-79	SH176395.07FU_FR682278_reps	AGAAGGATCATTAGTGAAGATTTGGGCAGGCCATACGGACGCCAAAAAAGTGTCCCTGGCCGCCTACACCCACTATACATCCACAAACCCGTGTGCACTGTCTTGGAGAAAGGCTTCTTGAGAAGTTTTGTGGCCTCTCTTGGGGTCTTTCTTCTTCGCTACAAACTCGAATGG
OTU95	Fungi	Basidiomycota	Tremellomycetes	Tremellales	Tremellales_fam_Incertae_sedis	Dioszegia	Dioszegia_sp	2e-91	SH182113.07FU_AM901780_reps	GGAAGGATCATTAATAATCGGCGAAGCTTTCGAGCCTAGCTTTAAAATATGATATACACCTGTGAACTATTTGCCTTCGGGCACCAAACCAAACATAATGTCAATGAATGTAAACATATTATAACAAATATAACTTTCAACAACGGATCTCTTGGCTCTCACATCGATGAAGAA
OTU96	Fungi	Basidiomycota	Tremellomycetes	Tremellales	unidentified	unidentified	Tremellales_sp	8e-60	SH005164.07FU_FR718483_reps_singleton	GGAAGGATCATTAGAGATGTGCGCAAGCACTTATCCAATACATACACCTGTGCACCGTGGTCTTCGGACCTTTTTACAAACATTGTAGTCATGAACGTCTTTTATTATAACAAAATAAAACTTTCAACAACGGATCTCTTGGCTCTCGCATCGATGAAGAACGCAGCGAAATGC
OTU97	Fungi	Ascomycota	Sordariomycetes	Hypocreales	Nectriaceae	unidentified	Nectriaceae_sp	1e-80	SH217194.07FU_HM439513_reps	GGAGGGATCATTACCGAGTTTACAACTCCCAAACCCCTGTGAACATACCCATCGTTGCCTCGGCGGCGCCCGCTCCGGCGGCCCGCCAGAGGACCCCCAAACTCTTTGTTTATTACAGTATCTTCTGAGTAACACGATTAAATAAATCAAAACTTTCAACAACGGATCTCTTGG
OTU98	Fungi	Ascomycota	Dothideomycetes	Pleosporales	Sporormiaceae	Preussia	Preussia_persica	4e-83	SH184177.07FU_GQ292750_refs	GGAAGGATCATTATCGTTGGGCTTCGGCCCATTCGAGATAACACCCTTGCCTTTTTGAGTACCTTTTCGTTTCCTCGGCAGGCTCGCCTGCCAACGGGGGACCCTTCAAAACGCTTTGTAATACCTGTAACTGTCTGATATAACAAGCAAAAATCAAAACTTTCAACAACGGAT
OTU99	Fungi	Ascomycota	Sordariomycetes	Sordariomycetidae_ord_Incertae_sedis	Annulatascaceae	Rhodoveronaea	Rhodoveronaea_varioseptata	9e-72	SH207764.07FU_EU041813_refs	GGAGGGATCATTAAAAAAGAGAGTTTAGCGACTCCTCAACCCTTGTGAACATACCTAAATCGTTGCTTCGGCGGGCAGCCCCAGGGCGGGGCCGCAGCCTGCCTAGCAGGCGCCCGCCGAAAGCGCTACAAACTCTTGTTTTATAGTATCTCTGAGTCTAAATACAAATAAGTC
OTU100	Fungi	unidentified	unidentified	unidentified	unidentified	unidentified	Fungi_sp	4e-89	SH495231.07FU_KR872602_reps_singleton	GGAAGGATCATTAATGAGATCATGCCCTTCGGGGTAGACCTCCCACCCTCTGTATACAATACCTTTGTTGCTTTGGCGGCCCCGTCGCAAGACAACCGGCTCCGGCTGGTCAGCGGCCGCCAGAGGAATCAAAACTCTTATTATTATTGTCGTCTGAGTACTATATAATAGTTA
OTU101	Fungi	Ascomycota	Sordariomycetes	Hypocreales	Nectriaceae	unidentified	Nectriaceae_sp	4e-71	SH473380.07FU_GU083043_reps_singleton	GGAAGGATCATTATAGATTCTTTTGGCTGTGCGCCGCAAGGCTGCACGCCGAAATCCAATCACACACACCCGTGCACTTCGGTCGTGGTAAAACACGGCCGCCTTCACATTTAACAAGTAAAACCCGAATGTAACAAACCATAATTAATACAACTTTTAACAACGGATCTCTTG
OTU102	Fungi	Ascomycota	Dothideomycetes	Pleosporales	Phaeosphaeriaceae	unidentified	Phaeosphaeriaceae_sp	3e-87	SH207785.07FU_KF742583_reps	GGAAGGATCATTACGTTCAGTAGCCTAGCTACTGTCAGTGGGGCTCGTTAGTCTGCATAGCTTAAACGCTGATGAGCAGCAGGCCCCCTGTCTTCACCCTTGTTTTTTGCGTACCCATGTTTCCTCGGTGGGCTTGCCCGCCGGCTGGACAAAACTATAACCTATTTAATTTTC
OTU103	Fungi	unidentified	unidentified	unidentified	unidentified	unidentified	Fungi_sp	3e-87	SH464364.07FU_HQ436094_reps_singleton	AGAAGGATCATTAGTGAAGCTTTAGGGCCTGAGCCATACGGACCGCAAGGTCTCTGGCCGCCCGACACACTATATATCCTACCAACCCGTGTGCACCGCAAGGAGGACAGAGACATGACAGTGTCTGCTGCCTCCGTCTCTACACAAACTCGTATGGTTGTATGAACGTATGAA
OTU104	Fungi	Basidiomycota	Agaricomycetes	Polyporales	Fomitopsidaceae	Fomitopsis	Fomitopsis_pinicola	7e-91	SH207630.07FU_UDB011618_refs	GGAAGGATCATTAATGAATTCTGAAAGGGGTTGTAGCTGGCTGTTTCGTTTGAGCGGCATGTGCACGCCCTGATCATTATCCATCTCACACACCTGTGCACATACTGTAGGTCGGCTTTTGATTGGAGTGGGGTCTTCATCGACTCTGCTTTTTAGTTGGGGCCTTCCTATGTT
OTU105	Fungi	Ascomycota	unidentified	unidentified	unidentified	unidentified	Ascomycota_sp	3e-87	SH491312.07FU_KT161001_reps_singleton	GGAGGGATCATTACAGAGTTCATGCCCTTCGGGGTAGATCTCCCACCCGTGTATTTATACCTTTGTTGCTTTGGCAGGCCTGCCTCGGCCACCGGCTCCGGCTGGTGAGCGCCTGCCAGAGGACCCCAAACTCTGAATTTAATGTCGTCTGAGTACTATATAATAGTTAAAACT
OTU106	Fungi	Ascomycota	Dothideomycetes	Pleosporales	unidentified	unidentified	Pleosporales_sp	6e-82	SH207012.07FU_KC966087_reps	GGAAGGATCATTACCTGGCCTTGGGCCGCTCGCGGGGGTGCGTCGCTTGCGATGATGCTCCCGGGGGCGCTTAGCCCTTGACTATCACCTTGATTATGTGCACCTTTGTTGTTCCCTCGGCAGCTCGCTGCCGCCAGGGACCCCGAAACCCCCTTGCATTAGCATCAAACCTCT
OTU107	Fungi	Ascomycota	Dothideomycetes	Capnodiales	Capnodiaceae	Trichomerium	Trichomerium_siamensis	9e-32	SH495367.07FU_KP744468_reps_singleton	GGAAGGATCATTACCGAGTAAGGGTCCCCTTCGGGGGGCCCGACCTCCCAACCCTGTGTCTATTAAACCTGTATGTGTTGCTTCGGCGGAACGGCAGTCACCCACCACCCACCCTCACGGGCGGGAGGAGGGAGACCGTCGCCGGGGGGTTCACGGTCTTCACGGACCGCCCCT
OTU108	No blast hit	No blast hit	No blast hit	No blast hit	No blast hit	No blast hit	No blast hit	None	None	GGAAGGATCATTACCAAAACCCCTTTTGGTGAAACCCTTACAGGGGTGGATCCTCCACCGTTGACTACGGTCTTCGGTACCCGTCTAAGGATGGGAGGAGGTAGTTGTAGCTTGCTACTCTCTGCCTATTGATAAAACCCCAAAAAAACTTACCCAACATCGCATTATGTATTA
OTU109	Fungi	Ascomycota	Dothideomycetes	Pleosporales	Pleosporaceae	Alternaria	Alternaria_infectoria	7e-94	SH434793.07FU_AF347034_refs	GGAGGGATCATTACACAATAACAAGGCGGGCTGGACACCCCCCGCTGGGCACTGCTTCACGGCGTGCGCGGCGGGGCCGGCCCTGCTGAATTATTCACCCGTGTCTTTTGCGTACTTCTTGTTTCCTGGGTGGGCTCGCCCGCCCTCAGGACCAACCACAAACCTTTTGCAATA
OTU110	Fungi	Ascomycota	Leotiomycetes	Helotiales	Helotiaceae	Crocicreas	Crocicreas_epicalamia	4e-83	SH218630.07FU_AY969383_reps	GGAAGGATCATTACAGAGTTCGTGCCCTTCGGGGTAGACCTCCCACCCTTTGTATACATACTATTGTTGCTTCGGCGGCTCGCCGCAAGGCCCTCGGCTTCGGCTGGGGCGTGGCCGCCGGAGGACCCCAAACCCTGAATTACAGTGTCGTCCGAGTACTATATAATAGTTAAA
OTU111	Fungi	unidentified	unidentified	unidentified	unidentified	unidentified	Fungi_sp	2e-14	SH192616.07FU_GU073007_reps	GGAGGGATCATTACCGAGAGAGGGTGCGTCCGCGCGCCCGACCTCCCAACCCTTTGTCTACCGTACTTGTTGCCTCGGGGGTGACCCGGCCGCCGGCCGGCGAGCCCCCAGAGGACCACATCAAAACACTGCATCTCTGCGTCGGAGTATTGAAGCAAATCAATCAAAACTTTT
OTU112	Fungi	Ascomycota	Pezizomycotina_cls_Incertae_sedis	Pezizomycotina_ord_Incertae_sedis	Pezizomycotina_fam_Incertae_sedis	Phragmocephala	Phragmocephala_sp	3e-68	SH497284.07FU_KP698722_reps_singleton	GGAAGGATCATTACCGTGGGGATTCGTCCCCATTGAGATAGCACCCTTTGTTTATGAGTACCGTTTGTTTCCTCGGTGGGCTTGCCCGCCGCCAGGACCCCCCAAAAACCTTTGTAATAGCAGTATCTTCAGTCAAAAACAAAATATTAAAACTTTCAACAACGGATCTCTTGG
OTU113	Fungi	Ascomycota	Dothideomycetes	Pleosporales	Leptosphaeriaceae	unidentified	Leptosphaeriaceae_sp	1e-92	SH182992.07FU_KC662236_reps	GGAAGGATCATTACATTCAGTAGCTTGCTACTGTTAGGGGGGTCGATCAGCCTGTATAGTATCACTACTGATGAGCAGCACAACCCCCTGTCTGTACCCTTGTCTTTTGCGCACTCATGTTTCCTCGGCGGGTCTATGCCCGCCGGCTGGACAACTCTATAACCTTTTTAATTT
OTU114	Fungi	Ascomycota	Sordariomycetes	Hypocreales	unidentified	unidentified	Hypocreales_sp	2e-78	SH202079.07FU_AB371642_reps	GGAGGGATCATTACCGAGTTTACAACTCCCAAACCCACTGTGAACTTATACCCAAAACGTTGCCTCGGCGGGCACAGCGGTACCCGAGCCCCCGCAAGGGAGCAGAGGCGCCCGCCCGCCAGGGGACCAAAACTCTTCTGTATACCCATAGCGGCATGTCTGAGTGGATTTAAA
OTU115	Fungi	Ascomycota	Dothideomycetes	Capnodiales	Teratosphaeriaceae	Devriesia	Devriesia_pseudoamericana	5e-58	SH192615.07FU_DQ421272_reps	GGAGGGATCATTACCGAGTGAGGGCCTCCGCGCCCAACCTCCCAACCCTTTGTCGATTCATATCTGTTGCCTCGGGGGGCGACCCGGACTCGCGCCGGGAGTCCCCCAGAGGTCCAACCCAACACACTGCGTCTTTGCGTCGAGTATTGAAAAACAATCAATCAAAACTTTCAA
OTU116	Fungi	Ascomycota	Sordariomycetes	Sordariales	Lasiosphaeriaceae	Apodus	Apodus_deciduus	1e-83	SH193385.07FU_KJ508258_reps	GGAGGGATCATTACAGAGTTGCAAAACTCCCAACCCTTTGTGAACGAACTTACCAGTTGCTTCGGCGGCAGACCCCTCTGGGGCCTAGCCTTTGCGGGTACCCCGCCGGAGTCCTACAAACTCTTGATTTTTTGGCATCTCTGAGTAGCTTATAAATAAGTTAAAACTTTCAAC
OTU117	Fungi	unidentified	unidentified	unidentified	unidentified	unidentified	Fungi_sp	7e-88	SH031519.07FU_FR682229_reps_singleton	GGAAGGATCATTACCGAGATAGGGTGCCGGCCTAAACTCCCGGCACCCGACCTCCAACCCTATGTCTACATTACCACTGTTGCCTCGGCGGGCCGTCGAAAGCCTAGCGATAGGCCGAGCCGTCGGCCCCTTAACAGGGGGCCCTCGAGCGCCCGTCGAAGGACCTTATTAAAC
OTU118	Fungi	Basidiomycota	Microbotryomycetes	Sporidiobolales	Sporidiobolales_fam_Incertae_sedis	Sporobolomyces	Sporobolomyces_roseus	3e-87	SH194973.07FU_AY015438_refs	GGAAGGATCATTAGTGAATAAATAGGGTGTCCAATTTAACTTGGAACCCGACCTTCTCACATCTAACCCTGTGCATCTGTATTAATGGCGAGCAATTTTCGGATTGTGAGCCATTTCACTTTATAAACACTAGTCTATGAATGTAAAATTTTTATAACAAATAAAAACTTTCAA
OTU119	Fungi	Ascomycota	Leotiomycetes	Helotiales	unidentified	unidentified	Helotiales_sp	1e-24	SH198408.07FU_HE998734_reps	GGAAGGATCATTACAGAGTATCCTGCCCTTATGGGTAGAACTCCCACCCTTGTGTATTATATTTTGTTGCTTTGGCGAGCCCGTGGCTCACGCTACACAGTGCCCGCCAGAGGATATCAAACTCTGTCTTATAGTGTCGTCTGAGTACTATATAATAGTTAAAACTTTCAACAA
OTU120	Fungi	Basidiomycota	Tremellomycetes	Tremellales	Tremellales_fam_Incertae_sedis	Cryptococcus	Cryptococcus_victoriae	3e-87	SH181632.07FU_AM160647_reps	GGAAGGATCATTAATAGTGCCCATTGATGCAAATCATTGGGTTAGATCTGCCCTTATCGCAAGATGAGGGCTTCCATATACACCGTGAACTGTGGCTTCGGCCATCACAAACTGTTAGTAATGAATGTAATATCATAACAAAAACAAAACTTTTAACAACGGATCTCTTGGCTC
OTU121	Fungi	unidentified	unidentified	unidentified	unidentified	unidentified	Fungi_sp	5e-95	SH494992.07FU_KP893218_reps_singleton	GGAGGGATCATTACACAAATATGAAGGCGGGCTGGAACCTCTCGGGGTTACAGCCTTGCTGAATTATTCACCCTTGTCTTTTGCGTACTTCTTGTTTCCTTGGTGGGTTCGCCCACCACTAGGACAAACATAAACCTTTTGTAATTGCAATCAGCGTCAGTAACAAATTAATAA
OTU122	Fungi	Ascomycota	Dothideomycetes	Capnodiales	Teratosphaeriaceae	unidentified	Teratosphaeriaceae_sp	3e-13	SH215366.07FU_JQ172755_reps	GGAGGGATCATTACCGAGTGAGGGTGCCCCCGGGCGCCCGACCTCCCAACCCTTTGTTTTGACCAACACCTCAGTTGCCTCGGGGGCGACCCGGCCCTCGCGGGTCCGGGGCCCCCCGCGGACCACACATCAACGCTGCATCTCTGCGTCGGAGTCATTGAAGCGAATTCAATC
OTU123	Fungi	Ascomycota	Sordariomycetes	Xylariales	Xylariales_fam_Incertae_sedis	Microdochium	Microdochium_phragmitis	2e-82	SH203161.07FU_KP859013_refs	GGAGGGATCATTACAGAGTTTCTAACTCCTAAAACCATGTGAACTTACCACTGTTTCCTCGGTGGAAGGTACCTGAAAGGGTGCTGGAAGCCGGTGGACATTTAAACTCTTGTTAATTTTGTTAATTCTGAATCAAACTAAGAAATAAGTTAAAACTTTCAACAACGGATCTCT
OTU124	Fungi	Ascomycota	Dothideomycetes	Pleosporales	Pleosporales_fam_Incertae_sedis	Phoma	Phoma_saxea	2e-91	SH091885.07FU_GU237860_refs	GGAAGGATCATTACCTAGAGTTGTAGGCTTTGCCTGCTATCTCTTACCCATGTCTTTTGAGTACTTACGTTTCCTCGGCGGGTCCGCCCGCCGATTGGACAATTTAAACCCTTTGCAGTTGCAATCAGCGTCTGAAAAAACTTAATATTTACAACTTTCAACAACGGATCTCTT
OTU125	Fungi	Basidiomycota	Ustilaginomycotina_cls_Incertae_sedis	Malasseziales	Malasseziaceae	Malassezia	Malassezia_restricta	5e-92	SH176394.07FU_AY743636_refs	AGAAGGATCATTAGTGAAGATTTGGGCAGGCCATACGGACGCCAAAAAGTGTCCCTGGCCGCCTACACCCACTATACATCCACAAACCCGTGTGCACTGTCTTGGAGAAAGGCTTCAGAGAAGTTTTTTGTGGCCTCTCTTGGGGTCTTTCTTCGCTACAAACTCGAATGGTTA
OTU126	Fungi	Ascomycota	Dothideomycetes	Pleosporales	unidentified	unidentified	Pleosporales_sp	7e-88	SH023373.07FU_DQ914713_reps_singleton	GGAAGGATCATTACCAAAAGGCCACGGGGGCATGCTTTCCGAAAGGACAGCTAGTAGATGTCCGGTTCTACTGGCTGGGCAGCGGAAACGGAAGTACGCTGAGCTAGCTGCCTAACTGAACCCTACCCTTGCTTTTTGCGCACCCATTGTTTCCTCGGCAGGCTTGCCTGCCAG
OTU127	Fungi	Ascomycota	Sordariomycetes	Hypocreales	Ophiocordycipitaceae	Hirsutella	Hirsutella_lecaniicola	1e-21	SH497444.07FU_KM652162_reps_singleton	GGAGGGATCATTAACGAGTTATCCAACTCCCAAACCCCCTGCGAACCGTACCACACACGTTGCCTCGGCGGGACCGCCCCGGCGCCCCCCGCGGCCCGGATCCAGGCGCCCGCCGGAGGACCCCCAGACTCTCCTGTCGCAGTGGCATCTCCAGTCCAGGCTTTGAGCAAATGA
OTU128	Fungi	Ascomycota	Dothideomycetes	Pleosporales	unidentified	unidentified	Pleosporales_sp	4e-80	SH021817.07FU_KF800408_reps_singleton	GGAAGGATCATTACACAGTATTATCGGGGGCAAGATCTCTTGCCCTGTCTGATTCTACCCATGTTTTTTGCGTACCTCTGTTTCCTCGGTAGACTTGTCTGCCAGTAGGACTTTATCAACCCATTGTAATAGCAGTCAGCGTCAGAAAAACGTAATAATTACAACTTTCAACAA
OTU129	Fungi	Basidiomycota	Tremellomycetes	Tremellales	Tremellales_fam_Incertae_sedis	Dioszegia	Dioszegia_hungarica	5e-64	SH182099.07FU_AF444379_refs	GGAAGGATCATTAATAAATGGCGAAGCTTTCGAGCCTAGCTTTTATCAATATAACACCTGTGAACTATTTGCCTTCGGGCACTCATCAAACATAATGTAACGAATGTAAACTACTATAATAAATACAACTTTCAACAACGGATCTCTTGGCTCTCACATCGATGAAGAACGCAG
OTU130	Fungi	Basidiomycota	Tremellomycetes	Tremellales	Tremellales_fam_Incertae_sedis	Cryptococcus	Cryptococcus_psychrotolerans	5e-64	SH181634.07FU_JN193464_refs	GGAAGGATCATTAATGATGCCCTCGAAGTCTTTGGACTGGTAGGGTTTGTGTCGGTCTCTTTGGAGCCGACCTTATCTCACACACCGTGAACTGTGGCTTCGGCCATTATAAACTGTTAGTAAAGAGTGTAATATCATAACAAATATAAAACTTTTAACAACGGATCTCTTGGC
OTU131	Fungi	Ascomycota	Dothideomycetes	Pleosporales	Phaeosphaeriaceae	Phaeosphaeria	Phaeosphaeria_sp	3e-68	SH005834.07FU_HQ324780_reps_singleton	GGAAGGATCATTAAATACAGTAGATTTCTACTGATCGGGGGGGTGGAAAGTCCCAGTTTGATTACTGGATCACGAGTAAGCCCCCTGTCTGCACCCTTGTCTTTTGCGTACTCATGTTTCCTCGGCGGGCTTGCCTGCCGAATGGACAATTATAAAACCTTTTTAATTTTCAAT
OTU132	Fungi	Ascomycota	Dothideomycetes	Pleosporales	unidentified	unidentified	Pleosporales_sp	1e-77	SH192137.07FU_GU931726_reps	GGAAGGATCATTACACAATATTACGGGGGGCCGGACCCAAGTCTGTCTTCAAACCGCAGCTTGACCCGCCCTGTCTGATATTCTACCCATGTCTTTTGCGTACTTTCTTGTTTCCTTGGTAGGCTTGCCTGCCGATAGGACAACCATTAAAACCTTTTTGTAATTGCAATCAGC
OTU133	Fungi	Basidiomycota	unidentified	unidentified	unidentified	unidentified	Basidiomycota_sp	3e-90	SH025567.07FU_HM589280_reps_singleton	GGAAGGATCATTAGTGATTGGCTTCGGCCTAATTCGATTCAAACCTCTGTGAACCGTGGCCTCCGGGCCGATTTTAAACATCAGTGTAAAGAATGTAAACATTATAACAAATAAAACTTTCAACAACGGATCTCTTGGCTCTCGCATCGATGAAGAACGCAGCGAAATGCGATA
OTU134	Fungi	Ascomycota	Sordariomycetes	Xylariales	Xylariales_fam_Incertae_sedis	Dendrophoma	Dendrophoma_cytisporoides	1e-76	SH475963.07FU_JQ889273_reps_singleton	GGAGGGATCATTACAGGACGTCAAACTCCCGTAAACCACTGTGAACCTACCTATAATCGTTGCCTCGGCGGGCTCCCTGGCCTCCGGCCAGGGGCTCCAGCCCGCCGGCGGCCCCCATACTCCTGGCTCATCGCGTTGGCATCTCTGAGTAACTATAAAAAATAAAAACTTTCA
OTU135	No blast hit	No blast hit	No blast hit	No blast hit	No blast hit	No blast hit	No blast hit	None	None	GGAAGGATCATTAAAAATTGCCAGCCTCTTTCCGAAGAGTGCACAGCAAACCAATGTGAACTTTACCCGTTGCTTCGCCAGCACCTTTTTTCGGGGCGAGAGCCCTGAAGGAGGATAGGTCTGGCAGAGGCTCCAACACGAACTATTTCTGTAAATTGCAGTCAGTTAATTATC
OTU136	Fungi	unidentified	unidentified	unidentified	unidentified	unidentified	Fungi_sp	2e-32	SH491139.07FU_KT328815_reps_singleton	GGAAGGATCATTACCGAGAGAGGGTGCTTCGGCGCCCGACCTCCCAACCCTTTGTCTACCTACCACAACGTTGCTTCGGCAGGCCCGCCGACCCCCTGGACCTCCGGGTCCTGGGGCGAGGCCGCCGGGGGTGCTTGCGCCCCGGGCCCGCGTCTGCCGATGGCCCACTTAAAA
OTU137	No blast hit	No blast hit	No blast hit	No blast hit	No blast hit	No blast hit	No blast hit	None	None	GGTTGGATCATTACTGATTTTGCCATTAGGGTTGAGTCTCTTGAGATTCCCCTTTTGGCGATACACCACTGTGCACCAAATGTATTTTGGGTCTACTTTTGTAGGCCCAGCATTATGAACCAACGAATTTTTTGTCTAAAATGATTATTTTAATTATAAACAACTTTTGACAAC
OTU138	Fungi	Ascomycota	Eurotiomycetes	Chaetothyriales	Chaetothyriaceae	Cyphellophora	Cyphellophora_sessilis	1e-92	SH197859.07FU_EU514700_refs	GGAAGGATCATTACCGAGTTAGGGTGTCGCCTCGGCGCGCCCGACCTCCCAACCCTTTGTCTACCTTACCACACCGTTGCTTCGGCAGGCCGCGCCGACCCCCGGGGATTCGTCCCTGGGGCGAGGCCGTCGGGGGCCTTTGTGCCCCGGGCTCGCGCCTGTCGATGGCCACTA
OTU139	Fungi	Ascomycota	Dothideomycetes	Pleosporales	Pleosporales_fam_Incertae_sedis	Herpotrichia	Herpotrichia_parasitica	5e-61	SH005854.07FU_AF525676_reps_singleton	GGAAGGATCATTACATGATATAACGGGGGGCTAGGAACCACGCAAGTGCGCCCTACCCTGTCCGCATATTCTACCCATGATTTTGCGTACCATTTGTTTCCTCGGTGGGCTTGCCCGCCGATATGGACACTATACAACCCTTTGTAATTGCAGTCAGCGTCAGAAAACTATAAT
OTU140	Fungi	Ascomycota	Dothideomycetes	Pleosporales	Pleosporales_fam_Incertae_sedis	Didymella	Didymella_boeremae	3e-87	SH245096.07FU_FJ426982_refs	GGAAGGATCATTACCTAGAGTTGTGGGCTTTGCCTGCTATCTCTTACCCATGTCTTTTGAGTACTTACGTTTCCTCGGTGGGTTCGCCCGCCGATTGGACAATTTAAACCCTTTGCAGTTGCAATCAGCGTCTGAAAAACATAATAGTTACAACTTTCAACAACGGATCTCTTG
OTU141	No blast hit	No blast hit	No blast hit	No blast hit	No blast hit	No blast hit	No blast hit	None	None	GGAAGGATCATTACCAAAATTGTTTTTTTTGGGTTATGGTTTTCGGCCATAGCCCGTTAGCCGTTGCTTACGGGCATCGGTACCCGTCTACGGATGGGCGCTAACACTGTCATGAAAAAAATGATGGTTGTTGGTTACCTTCAACAAACTTACCCAAAAAAAAAAAAGTATCAG
OTU142	Fungi	Ascomycota	unidentified	unidentified	unidentified	unidentified	Ascomycota_sp	2e-75	SH220055.07FU_KF639790_reps	GGAAGGATCATTACCGAGATAGGGTGTCCGGCCTAAACCCCCGGCGCCCGACCTCCGACCCTGTGTCTACATTACCACTGTTGCCTCGGCGGGCCGTCGAAAGCCTAGCGATAGGCCCAGCCGTCGGCCCCTCAACAGGGGCCCTCGAGCGCCCGTCGAAGGACCTTAATAAAC
OTU143	Fungi	unidentified	unidentified	unidentified	unidentified	unidentified	Fungi_sp	3e-87	SH024992.07FU_AM999605_reps_singleton	GGAAGGATCATTAGAAAGTTCGATGCCGAAAGGCGTCCCACCTTCAAACCATTGTGAAACTACCCGTTGCTTCGGCGGCGCTGGAACGCCTTCACCGGCCGCCCTCGTCAGTCCGCCCGAGGCTCCAAAACCAAAACTTTTCTGTAACCGTAGTCTGAACAACTAAGATTTAAT
OTU144	Fungi	Basidiomycota	Tremellomycetes	Tremellales	Tremellales_fam_Incertae_sedis	Cryptococcus	Cryptococcus_pseudolongus	9e-38	SH211661.07FU_EU480318_reps	GGAAGGATCATTAGTGAGCCGAGAGGCGTAAAATCCAAACCTCTGTGAACCGTGCCTCCGGGCTTTACAACAAACCAGTGTGATGAACGTAATACAATATAAACAAAACTTTCAACAACGGATCTCTTGGCTCTCGCATCGATGAAGAACGCAGCGAAATGCGATAAGTAATGT
OTU145	No blast hit	No blast hit	No blast hit	No blast hit	No blast hit	No blast hit	No blast hit	None	None	GGAAGGATCATTACCAAAACCATGGTGAAACCTCTCCTTACAGGGAGGGGTTGATCCTCCACCGTTGACTACGGTCTTCGGTACCCGTCTAAGGATGGGAGGCGGTCGCAGTCATGATGATGTAAGGCACTTTACACAAGTGTACACTTCTTCTCCTTGCTTCCTGCCTATGTT
OTU146	Fungi	unidentified	unidentified	unidentified	unidentified	unidentified	Fungi_sp	5e-61	SH008224.07FU_DQ979666_reps_singleton	GGAAGGATCATTACCGAGTTAGGGTCCCCCTTCGGGGGTGGCCCGACCTCCCAACCCCGTGTCTACTCAACTTGTACGTGTTGCTTCGGCGGACCGGCGTCGCAAGACCGCCGCCGGGGGGTGTTCCACCCCCTGGAGAGTGTCCGCCGATGGCCCAACCAAACCACATTATCA
OTU147	Fungi	Ascomycota	Sordariomycetes	unidentified	unidentified	unidentified	Sordariomycetes_sp	1e-46	SH020540.07FU_KC180738_reps_singleton	GGAGGGATCATTACCGAGTTTACAACTCCCAAACCCCTGTGAACATACCTTCTGTTGCTTCGGCGGGATCGCCCCGGCTGCCCTGCGCGCCGGAACCAGGCCCCCGCCGCAAGACCTGAAACTCTGTTTTTACTTCAGTATCTTCTGAGTGGCTTAAAAAGCAAAAATAAATTA
OTU148	Fungi	Basidiomycota	Tremellomycetes	Cystofilobasidiales	Cystofilobasidiales_fam_Incertae_sedis	Mrakiella	Mrakiella_aquatica	2e-79	SH202459.07FU_AF410469_refs	GGAAGGATCACTAGTGATTAAATCGAGAGCGTCTTAATTGACCTCTCACCCTTCACATCCACATACACCCTGTGAATCGTTTGGCTTTTCATTAACAGAGCGCAAGCTCGACGAGTGAAAAGTCATCATTTATACATACCCCAGTCTTATGAATGTAACAGTTTTAATAAACAT
OTU149	Fungi	Ascomycota	Eurotiomycetes	Eurotiales	Trichocomaceae	Penicillium	Penicillium_penicillioides	7e-94	SH201404.07FU_AF454082_refs	GGAAGGATCATTACAGAGTTTATGCTCGTCAGAGCTAACCTCCCACCCGTGTCTATTACATCTTGTTGCTTCGGCGGCGCATTCGTGTGCCGCCGGGGACACCATTTGAACTCTGTTTTATAATGCAGTCTGAGAATATAACTTAATTAGTTAAAACTTTCAACAACGGATCTC
OTU150	Fungi	Basidiomycota	Agaricomycetes	unidentified	unidentified	unidentified	Agaricomycetes_sp	5e-64	SH494395.07FU_KJ188556_reps_singleton	GGAAGGATCATTAACGAATCATCGAGGTTGTGCTGGTTCTCACAAGTGCACGCCTCTTCAATTCATTCACACCCATCGTGCACCTTTAGAGACTCGGATTTGATTCCGTTCCCCCCCGTTTACGTGCCTCTCGGGGCTATGGGGTTCGGATGGCCGGTCTATTTATTACACACT
OTU151	Fungi	Ascomycota	Eurotiomycetes	Chaetothyriales	Herpotrichiellaceae	unidentified	Herpotrichiellaceae_sp	1e-76	SH200057.07FU_AY843076_reps	GGAAGGATCATTATCGAGTTAGGGTTCCTTCACGGGCCCGATCTCCAACCCGGTGTCTAAACTTACCACTGTTGCTTCGGCGGGCCCGCCTGTGAAAGGGCCGCCGGGGGTGCTCGTCACCCCTGGCCCGCGCCCGTCGATAGCCCACAACAAACTCTTATGAACCGTGTCATG
OTU152	Fungi	Ascomycota	Sordariomycetes	Hypocreales	Nectriaceae	Fusarium	Fusarium_sp	5e-95	SH031273.07FU_EU754924_reps_singleton	GGAGGGATCATTACCGAGTTTACAACTCCCAAACCCCTGTGAACATACCTTATGTTGCCTCGGCGGATCAGCCCGCGCCCCGTAAAAAGGGACGGCCCGCCGCAGGAACCCTAAACTCTGTTTTTAGTGGAACTTCTGAGTATAAAAAACAAATAAATCAAAACTTTCAACAAC
OTU153	No blast hit	No blast hit	No blast hit	No blast hit	No blast hit	No blast hit	No blast hit	None	None	GGAAGGATCATTAAAAGGATCATCAGGCGTCTGGCAGCCCTCGTGGCTGCCCGTCCTTGTGCCCTCGGGTGCAAAGCCTATAATGGATCGTCGCGCTGTTGCAAGTAAGCACCTAACCGTGCCGAACGCAGGCCAGGGACCAGGTCTCACAGGCGCAGTCTTCGTGCTGCCGGC
OTU154	Fungi	Basidiomycota	Tremellomycetes	Tremellales	Tremellales_fam_Incertae_sedis	Bullera	Bullera_crocea	6e-73	SH209709.07FU_AF444406_refs	GGAAGGATCATTAATAAATGGCGAAAGCTTTATATTATCCATAACACCTGTGAACTATTTGCCTTTGGGCACCAATACAAACATAAAGTAATGAATGTAATCTATTATAACAAATATAACTTTCAACAACGGATCTCTTGGCTCTCACATCGATGAAGAACGCAGCGAAATGCG
OTU155	Fungi	unidentified	unidentified	unidentified	unidentified	unidentified	Fungi_sp	3e-56	SH496806.07FU_LC025970_reps_singleton	AGAAGGATCATTAGTGAAGATTTGGGCAGGCCATACGGACGCCACAAAGTGTCCCTGGCCGCCTACACCCACTATACATCCACAAACCCGTGTGCACTGTCCTTGGAAAGGGCATTTGGAGAGAAAAAGAAAGAGAAGCGAGAGCAGTGCGATCCGTCGCGTTGAGCGTTTTCT
OTU156	Fungi	Ascomycota	Eurotiomycetes	Chaetothyriales	Herpotrichiellaceae	Rhinocladiella	Rhinocladiella_sp	2e-14	SH199269.07FU_FJ265768_reps	GGAAGGATCATTACTGAGTGAGGGTTCTTTACGAGCCCAACCTCCAACCCTTTGTTAAAATTACTTTGTTGCTTTGGCGGGTCCGTCCTTTCGAGGACCGCCGGAGGGGTTTAATCACCTCTGGTCCGTACCTGCCAGTAGCCAAATCAAATTCTTTATAATTATGTCGTCTGA
OTU157	Fungi	Ascomycota	Saccharomycetes	Saccharomycetales	Saccharomycetales_fam_Incertae_sedis	Candida	Candida_parapsilosis	1e-61	SH197714.07FU_AY939798_refs	GGAAGGATCATTACAGAATGAAAAGTGCTTAACTGCATTTTTTCTTACACATGTGTTTTTCTTTTTTTGAAAACTTTGCTTTGATAGGCCTTCTATATGGGGCCTGCCAGAGATTAAACTCAACCAAATTTTATTTAATGTCAACCGATTATTTAATAGTCAAAACTTTCAACA
OTU158	Fungi	unidentified	unidentified	unidentified	unidentified	unidentified	Fungi_sp	1e-67	SH024992.07FU_AM999605_reps_singleton	AAGGATCATTAGAAAGTTCGATGCCGAAAGGCGTCCCACCTTCCAAACCATTGTGAAACCACCCGTTGCTTCGGCGGCGTTGGACCGCCCTCACCGGCGCCCTCGTCAGTCCGCCCGAGGCTCCAAAACTAAAACTTTTCTGTAACCGTAGTCTGAACAACTAAGATTTAATTC
OTU159	Fungi	Basidiomycota	Tremellomycetes	Tremellales	Tremellales_fam_Incertae_sedis	Cryptococcus	Cryptococcus_sp	7e-85	SH015442.07FU_HG324303_reps_singleton	GGAAGGATCATTAGTGAATAACGTGTTGGTCTTCGCTTCGGCAAGGCCTTCACACCCTCACATCCATAACACCTGTGAACTGTAAGATGTGGTGAACTTGTTTGCCCATCTGCCCTTTTTATAAACATCTTTAGTAACAAAAGTAGTCTTATTATAATCTAATAAAACTTTCAA
OTU160	Fungi	Ascomycota	Lecanoromycetes	Lecanorales	Stereocaulaceae	Lepraria	Lepraria_crassissima	1e-58	SH029019.07FU_AF517902_reps_singleton	GGAAGGATCATTAATAGAGAGGAACATGTTTCCTTGGGGCGAGGCCCCGTCTCTTCACCCTGTGCCTACCTACCCTTGTTGCTTTGGCGTGCTGGGGGCTACACCCCTATCTGTCGGTAGCTGGTCTTAAAGGAACGCTCCGGCGGATCGTGCTCGTCAAAAGCCCGTTAAATT
OTU161	Fungi	Ascomycota	Sordariomycetes	unidentified	unidentified	unidentified	Sordariomycetes_sp	1e-64	SH202185.07FU_AY969488_reps	GGAGGGATCATTACAGAGTTGCAAAACTCCCAACCCTTTGTGAACGAACCTACCAGTTGCTTCGGCGGAAGGCCCTTCAGGGGGCGGCCCGCCGAAGGATACGAACTCTTGATTTTTTGGCATCTCTGAGTAGCTTATAAAATAAGTTAAAACTTTCAACAACGGATCTCTTGG
OTU162	Fungi	Ascomycota	Sordariomycetes	Xylariales	Xylariaceae	Nemania	Nemania_sp	1e-92	SH405230.07FU_EU686203_refs	GGAGGGATCATTACAGAGTTATCAAAACTCCCAAACCCATGTGAACATACCTCGCGTTGCCTCGGCAGGTGGCGTCTCGCCCCGTAAGAACCTACCCTGTAGGACCTTACCCGGTAGACGACCCTGCCGACGGCCCCCGAAACTCTGTTTTATAGCATTAAACTTCTGAAAATA
OTU163	Fungi	Ascomycota	Dothideomycetes	Myriangiales	Myriangiaceae	Anhellia	Anhellia_nectandrae	5e-21	SH027823.07FU_UDB020915_refs_singleton	GGAAGGATCATTACAGAGTTGGGGTCCTCCGGGGCCCGATCTCCCACCCTTTGTCGTCGCGAATCTCGTTGCTTTGGTGCGGCCCGCTCCCCCCGGGGGGCGACCGGGCTCCGGCCCGGGCGGCGCCCGCCAGAGGACCAACCAAACTCATTCTGAACAAGTACGGTCCGAGCA
OTU164	Fungi	Ascomycota	Pezizomycotina_cls_Incertae_sedis	Pezizomycotina_ord_Incertae_sedis	Pezizomycotina_fam_Incertae_sedis	Polyscytalum	Polyscytalum_sp	1e-55	SH027270.07FU_JF449520_reps_singleton	GGAGGGATCATTACAGAGTTCATGCCCTTCGGGGTAGATCTCCCACCCTATGTATTTATACCTTTGTTGCTTTGGTGGGCCGTTAGGCTTCGGCCCAGCTACCGGCTCACGCTGGTAAGTGCCCACCAGAGGACCTAAAACTCTGAATGTTAATGTCGTCTGAGTACTATATAA
OTU165	Fungi	Ascomycota	Dothideomycetes	Pleosporales	Pleosporales_fam_Incertae_sedis	Stagonosporopsis	Stagonosporopsis_sp	1e-86	SH245119.07FU_GU237791_refs	GGAAGGATCATTACCTAGAGTTGCGGGCTTTGCCTGCCATCTCTTACCCATGTCTTTTGAGTACCTTCGTTTCCTCGGCGGGTCCGCCCGCCGATTGGACAACATTTAAACCCTTTGTAATTGAAATCAGCGTCTGAAAAAACATAATAGTTACAACTTTCAACAACGGATCTC
OTU166	Fungi	Ascomycota	Leotiomycetes	Helotiales	Helotiales_fam_Incertae_sedis	Trochila	Trochila_laurocerasi	5e-64	SH490703.07FU_LT158460_reps_singleton	AGGATCATTACAGAGTTCATGCCCTTCGGGGTAGACCTCCCACCCGTGTATACCCTACCATGTTGCTTTGGCGGGCCGCCGCAAGGCCCTGGCTTCGGCTGGGTCGCGCCCGTCAGAGGACCTAAACCCAAACCGTGAGTGTCGTCTGAGTACTATCTAATAGTTAAAACTTTC
OTU167	Fungi	Basidiomycota	Agaricomycetes	Cantharellales	Ceratobasidiaceae	unidentified	Ceratobasidiaceae_sp	2e-63	SH196459.07FU_AJ419931_refs	GGAAGGATCATTATTGAATGAATGTAGAGCCGGTTGTCGCTGGTCCTTTCGGGGACATGTGCACACCTTCTCTTTCATCCACACACACCTATGCACTCGTGAGACGGGAAGCCTTCGGGCGTCCGTCTGCTTTACATAAAACCATATCTATAATTTGAATGTAATCGATGTAAC
OTU168	Fungi	Basidiomycota	Tremellomycetes	Filobasidiales	Filobasidiaceae	Filobasidium	Filobasidium_magnum	5e-18	SH382101.07FU_AF190008_refs	GGAAGGATCATTATTGAATTGTTTGTCTGAACTGGCTTGCCAGTTTGACATCCATATCCTTCACACCTGTGCACTGTTGGATGACCAGATCACTACCTTTTGGTAGGAGTCTGCAAGTCCACTTTTACACTTAACATTAATGTAACAAATGTAGTCTTATTATAACATAATAAA
OTU169	Fungi	Ascomycota	Sordariomycetes	Sordariales	Cephalothecaceae	unidentified	Cephalothecaceae_sp	2e-72	SH211287.07FU_HQ414606_reps	GGAGGGATCATTACAGAGTTGCAAAACTCCCAAACCATATGTTTATCTACCTGTTTCGTTGCTTCGGCAGGCGGCCCCTGGGAGGGGCTCTGGCCTCGAGAGAGGTGCCTGCCGGAGGTTCTAAAACTCCTGTTAGTTAATGTTCTGTCTGAGTAAAAATCATAATAAGTTAAA
OTU170	Fungi	Ascomycota	Eurotiomycetes	Chaetothyriales	unidentified	unidentified	Chaetothyriales_sp	9e-72	SH008222.07FU_KC978007_reps_singleton	GGAAGGATCATTACCGAGTTAGGGTCCCCTCGTGGGGCCCGACCTCCCAACCCCGTGTCTAATAAACTTGTACGTGTTGCTTCGGCGGACCGGCGTCGCAAGACCGCCGCCGGGGGGTTTCGACCCCCTGGAGAGCGTCCGTCGATGGCCCAACCAAAACAAATTATCAAAACC
OTU171	No blast hit	No blast hit	No blast hit	No blast hit	No blast hit	No blast hit	No blast hit	None	None	GGAAGGATCATTAAAATGGAGGGCGGGCTTCTGCCCGCCAACCGCTTTATAGCGCCTACTCCGGGAGTCCCTTGGGGCTCCCAGAAGAGGTCACCAAATGTGAACAGTCCTGTTGCTTTGGCAGCATCGGTCTCTCGCCCTCACGGGTTGGGTTGCCGCTGTCAGTCTGTCATT
OTU172	Fungi	Basidiomycota	Tremellomycetes	Cystofilobasidiales	Cystofilobasidiaceae	Itersonilia	Itersonilia_pannonica	3e-87	SH199073.07FU_AB072229_refs	GGAAGGATCACTAGTGAATACATCGGGGAGCGTCTTAACTGACCTCCCCAACCCTTCACAATCCACATACACCTGTGCACTGTTTTGGCTTTTGAGCAATCGAAAGCCAATCATTTTATACAAACCCCTAGTTTAATGAATGTAACCGTTTTATATAAACAAAATAAAACTTTC
OTU173	Fungi	Ascomycota	Dothideomycetes	Capnodiales	unidentified	unidentified	Capnodiales_sp	3e-56	SH000267.07FU_DQ273287_reps_singleton	GGAGGGATCATTACTGAGCGAGGGCCTCCGGCCCGACCTCCAACCCTTTGTAATCAAAACCTATGTTGCCTCGGGGGCAACCCGGCCCCCGTCCGGCGCCGGGGCCCTCGGTGGACCATTCATCAAAACTCTGCATCTTTGCGTCGGGTTTTAAAAGTTTAATTGATTAAAACT
OTU174	Fungi	Ascomycota	Sordariomycetes	Xylariales	Xylariaceae	unidentified	Xylariaceae_sp	4e-83	SH495831.07FU_UDB027372_reps_singleton	GGAGGGGTCATTATAGAGTTGTAAAACTCCCAAAACCCATGTGAACATACCTGTTGCCTCGGCGGGCCTACCCTGTAGTTACCCTGTAGCTACCCTGTAGAACCGCCGAAGGACCATTAAACTCTTTTATCTCTGTATCTCTGAGTAAAAAACAAATAAGTTAAAACTTTCAAC
OTU175	Fungi	Ascomycota	Eurotiomycetes	Chaetothyriales	Herpotrichiellaceae	Capronia	Capronia_sp	3e-81	SH207472.07FU_EU139154_reps	GGAAGGATCATTACCGAGTTAGGGTCTTATAGTATAGGCTCGACCTCCAACCCTTTGTCTACTATACCACTTGTTGCTTCGGCGAGCCCGTCTCTTGAAATATAGAGGCCGCCGGGGGTTTATACCCCTAGTCCGCGCTCGTCGATAGCCATTATTAAACTCTTGTTTAACTGT
OTU176	Fungi	Basidiomycota	unidentified	unidentified	unidentified	unidentified	Basidiomycota_sp	5e-70	SH029161.07FU_JX999053_reps_singleton	GGAAGGATCATTATTGAAGAACAAGAGCGCACTTCATTGTGGCTCGCCCTTCATATCCACATACACCGTGCACTGTAATACCTTTTTTATCAGACCCTACAAGTCAAAGAATGTACTACTTTAATAAAGTAAACAAAACTTTCAACAACGGATCTCTTGGTTCTCGCATCGATG
OTU177	Fungi	Ascomycota	Dothideomycetes	Capnodiales	Mycosphaerellaceae	unidentified	Mycosphaerellaceae_sp	3e-65	SH192960.07FU_KJ406757_reps	GGAGGGATCATTACAGAGTGAAGGGCCCCCGGCCCGACCTCCAACCCATTGTGATATATACCTCTGTTGCCTCGGGGGCGACCCGGCTCCGCGCTGGAGCCTCCGATGGACCACATTTAAACACTTGCATCTATGCGTCGGATTATAAAGTTTAAATTATTAAAACTTTCAACA
OTU178	Fungi	Ascomycota	Sordariomycetes	Coniochaetales	Coniochaetaceae	Coniochaeta	Coniochaeta_lignicola	2e-78	SH097862.07FU_HE610335_refs	GGAGGGATCATTATTAGAAGCCGAAAGGCTACTTAAAACCATCGCGAACTCGTCCAAGTTGCTTCGGCGGCGCGGCCTCCCTCACGGGGGCGCCGCAGCCCCGCCTCTCCGGAGGTGTGGGGCGCCCGCCGGAGGTACGAAACTCTGTATTATAGTGGCATCTCTGAGTAAAAA
OTU179	Fungi	Basidiomycota	Agaricomycetes	Agaricales	Mycenaceae	Mycena	Mycena_pelianthina	2e-78	SH186352.07FU_FN394547_reps	GGAAGGATCATTATTGAATAACTTGGTGTTGAGCTGGCCCTAGTCGGGCATGTGCTTGCATCACATTATTTACCTATCTCTTGTGCACCTTTTGTAGTCTTTGAAGTGTTCGCAGTCAAATGCGGTTTTGGGGATTGGGCTTTGTTGTGCTTTCCCCTGTTTGTTTCAAAGGCT
OTU180	Fungi	unidentified	unidentified	unidentified	unidentified	unidentified	Fungi_sp	7e-11	SH494280.07FU_KM104105_reps_singleton	GGAAGGATCATTACCGAGATCAGGGTCCCTCGGGGCCCGACCTCCAACCCTATGTCTATGAACCTTTGTTGCCTCGGCGTGTCGCCGGCCCGCCTTCTGCGCGGATCGGCCGTCGGGCCCCCCTACCCGGGGGCCTCTCGAGCCCGCGCCGGCGGATCAATCAAAACTCTTTTC
OTU181	Fungi	Ascomycota	Eurotiomycetes	Chaetothyriales	unidentified	unidentified	Chaetothyriales_sp	6e-73	SH207075.07FU_FJ820734_reps	GGAAGGATCATTAATGAGCAAGGGTCTCGACTTATACAGAGCCCGACCTCCAACCCTTTGTCTACCTTACCAATGTTGCTTCGGCGAGCCCGCTTCGAAAGAGGCCGCCGGAGGATCGTCAAACATCCTCTGGTCCGTGCTCGCCGGTGGCCCTAATCAAAACTCTTGTTAAGA
OTU182	Fungi	Basidiomycota	Agaricomycetes	Agaricales	Cyphellaceae	Cheimonophyllum	Cheimonophyllum_roseum	6e-39	SH470832.07FU_HQ533037_reps_singleton	GGAAGGATCATTTTTAAATGAATGAACAACCACACACTGTGAACCGGCTCCGGCCATCAAACTTGAATGTAAAGAATGTAATAATAACAAAATTAATACAACTTTCAACAACGGATCTCTTGGCTCTCGCATCGATGAAGAACGCAGAGAATTGCGATAAGTAATGTGAATTTC
OTU183	Fungi	Ascomycota	Dothideomycetes	Pleosporales	Pleosporaceae	unidentified	Pleosporaceae_sp	1e-89	SH206659.07FU_JN943668_reps	GGGATCATTACACAAAGTAGAATGGCTGGGCCTTTCTAGGGCGGCGGCTTAACGGCCGCTGTGTTGGGTTGGCCTAGCTCTCTCTATTCACCCGTGTCTTTTTGCGTACCATTTGTTTCCTTGGCGGGTTCGCCCGCCATTAGGACCAACATTAAACCTTTAATTTTTGCAGTT
OTU184	Fungi	Ascomycota	unidentified	unidentified	unidentified	unidentified	Ascomycota_sp	7e-85	SH182802.07FU_AM084797_reps	GGAGGGATCATTACCGAGTTTACAACTCCCAAACCCCTGTGAACATACCTATCGTTGCTTCGGCGGGACCGCCCCGGGCCTTCGTGCTCGGAACCAGGCGCCCGCCGGGGACCACAAACTCTTGTATTTTTTGGAATCTTCTGAGTGAAAAAACAAATGAATCAAAACTTTCAA
OTU185	No blast hit	No blast hit	No blast hit	No blast hit	No blast hit	No blast hit	No blast hit	None	None	AAGGATCATTAATGAAATTTTAGAGTGCTCTTTTTAGAGGCTCGACCAACTTCATTTCTCACTACACCGTGCACACGCGTTTTTTTACACCCATTTTATAACTCGTAAAAGTCTATAAGAATGTCAATAGTCTCTTAATTGAGCATAAATTTAATAATAAAACTTTCGGCAACG
OTU186	Fungi	Ascomycota	Dothideomycetes	Pleosporales	Montagnulaceae	Paraphaeosphaeria	Paraphaeosphaeria_pilleata	7e-57	SH186980.07FU_AF250821_reps	GGAAGGATCATTATCCATCTAAAACCAGGTGCGGTCGCGGCCTCCGGGTGAAAGCCTGGGTGGTTTCGCGCCGCATTCCTGCACCCTTTTTTTACGAGCACCTTTGTTCTCCTTCGGCGGGGCAACCTGCCGCTGGAACTTAATAAAACCTTTTTTGCATCTAGCATTACCTGT
OTU187	No blast hit	No blast hit	No blast hit	No blast hit	No blast hit	No blast hit	No blast hit	None	None	GGAAGGATCATTAAAATGGATGATGGGCCCAGCCCGTCGCCGCTTTACAGCGCCTTCTCTGGGGTCCTTTTGGGGCCCCTGAAGAGGACACCAATTGTGAACCAGCCTGTTGCTTTGGCAGCTTCGGTTGGGGCTCCACCTAGTGGACCCCCCTCCGCTGTCAGTCTGTCATAA
OTU188	Fungi	Ascomycota	Taphrinomycetes	Taphrinales	Taphrinaceae	Taphrina	Taphrina_sp	1e-77	SH193613.07FU_GQ999402_reps	GGAAGGATCATTAATGAAAGTCTGGCCTTCGGGCCTCTCTCTCTACACACTTGTGAACTTACACTGTTGCTTTGGCAGGTCTTGGAGGGGGAAACCCCGAGATTAGGTTGCGAGACGCCTGCCAAAGACATTTTATCACCCTTATTATATGTCTGAATCTTGTTTATAACAAAT
OTU189	Fungi	Chytridiomycota	Chytridiomycetes	Spizellomycetales	Spizellomycetaceae	Powellomyces	Powellomyces_sp	3e-87	SH214489.07FU_JN943807_reps	GGTTGGATCATTAAAAATAAAAGTGGAATAAAAGAGAGAATAGCGTATACGCTTCCTCTCTTCTATTCCAGCCTTTCGGGGAAACATCCTGTGAACTGTTCTGTTTTTTGGCGGGTGGGCAGTGAGAACTGCTTGTCAGCGTGGGGGTGATCACCTCTACGCCGTGGACAGCCC
OTU190	Fungi	Basidiomycota	Tremellomycetes	unidentified	unidentified	unidentified	Tremellomycetes_sp	3e-68	SH492679.07FU_KT581796_reps_singleton	GGAAGGATCATTATTGAATTCGGCCTTTTGGCCTTATACATAATAACACTGTGAACCGTGGCTTCGGCCCAAACTTGAAGTCTTGAATGTGATAAATAATAACAAAATACAACTTTTAACAACGGATCTCTTGGCTCTCGCATCGATGAAGAACGCAGCGAAATGCGATAAGTA
OTU191	Fungi	Ascomycota	Pezizomycotina_cls_Incertae_sedis	Pezizomycotina_ord_Incertae_sedis	Pseudeurotiaceae	unidentified	Pseudeurotiaceae_sp	5e-58	SH022663.07FU_HQ701748_reps_singleton	GGAGGGATCATTAATGAGAACTTGCCCTTACGGGTAGATCTCCCACCCTTTGTTTATCATACCTTTGTTGCTTTGCTGGGCCCGTCCTAGGACCGCCGGCTTCGGCTGGCCAGCGCCCGGCAGAGGACCCAAACTCTTGTATTAATGTCGTCAGAGTACTATATCAATAGTTAA
OTU192	No blast hit	No blast hit	No blast hit	No blast hit	No blast hit	No blast hit	No blast hit	None	None	GGAAGGATCATTAAAATATAGTATTTGTTCGTTTACGGGATCGAGCTTTTCAAAACAACCCGAGTTGGTGAAAAAGTCATGGGAGTTGCGCCGACTTTGTCGGGGTACCACTCTAATGACTTTCTCGTTGGCGCCAAATCTACTTTAAAACTTTTAACGTCTGAATCTTTTTGT
OTU193	Fungi	Basidiomycota	Exobasidiomycetes	Exobasidiales	Exobasidiaceae	Exobasidium	Exobasidium_rhododendri	2e-54	SH211819.07FU_DQ667153_reps	AGAAGGATCATTATTGAATTGTAAAATGGGGAGTCGCTTTCGAGCACTCCTCTACTTTCTTTATTCCTAAACACCTGTGAATCGTTGCTGAGTTCGCTCAGTGGCACAATTTATAAACACATATCTAAGTTTTGAACGTAAAAAAACAAAAAACAAAAATATAACTTTTGACAA
OTU194	No blast hit	No blast hit	No blast hit	No blast hit	No blast hit	No blast hit	No blast hit	None	None	GGAAGGATCATTAATGAATTTAAATTGAGTGCTCGCAAGAGACTCGTTTATCCATTATTCTTACACACTTGTGCATTTTGAATCATAATAACTTCTTGAAAGACTGAAAGCCTTAACCGGCGACTAGGTCCTAAAGACTTTATCATTTACCCCATTGTTTTATATTGAGTTGAA
OTU195	No blast hit	No blast hit	No blast hit	No blast hit	No blast hit	No blast hit	No blast hit	None	None	GGAAGGATCATTCATGAGCGTCCGGGGGCTTGTACCCCGACCCTCCATCCCTTGTGTAATACCCTCTTCTGCCTGGCTCTTTGCGCCCCGCGGGCAACCGCGTGGGTGCTGGGCCGCCATTTAAACCCAACTATTTTACTATTTGTCTGAGTAACGTTTTTAAATATAAAACAC
OTU196	Fungi	Basidiomycota	Exobasidiomycetes	Exobasidiales	Exobasidiaceae	Exobasidium	Exobasidium_arescens	2e-63	SH211818.07FU_FJ896135_reps	AGAAGGATCATTATTGAATTGTTTAAAAATGGGGAGTCGCTTTCGAGCACTCCTCTACATTCTTTATTCCTTAACACCTGTGAATCGTTGCTGAGTTCGCTCAGTGGCACCTTTTTTACACACACACACTTTATAGTTTAGAACGTAAAAATTAATAATAAAATACAACTTTTG
OTU197	No blast hit	No blast hit	No blast hit	No blast hit	No blast hit	No blast hit	No blast hit	None	None	GGAAGGATCATTACCAAAACTTTTTTGGTGAAACCCGGAAACGGGTGGATCCTCCACCGTTGACTACGGTCTTCGGTACCCGTCTAAGGATGGGAGGAGGTAGTTGTAGCTTGCTACTCTGCCTTTTGATAAAACCCCAAAAAAACTTACCCAACGAAGAAAATTGTATTATTT
OTU198	Fungi	Basidiomycota	Exobasidiomycetes	Exobasidiales	Exobasidiaceae	Exobasidium	Exobasidium_sp	2e-66	SH211825.07FU_AM902052_reps	AGAAGGATCATTATTGAATTGTAAAAATGGGGAGTCGCTTTCGAGCACTCCTCTACATTCTTTATTCCTAAACACCTGTGAATCGTTGCTGAGTTCGCTCAGTGGCACCAATTTATACACACTTTATAGTTTTGAACGTAAAAAACAAAAAACAAAAATATAACTTTTGACAAC
OTU199	Fungi	Ascomycota	Eurotiomycetes	Chaetothyriales	Herpotrichiellaceae	Exophiala	Exophiala_eucalyptorum	2e-75	SH209343.07FU_KC455245_refs	GGAAGGATCATTACTGAGTTAGGGTCTTCATGGCCCGAACCTCCAACCCTTGTGTTTAATATACCATGTTGCTTCGGCGAGCCCGTCCTTCTTCGGAGGGACCGCCGGAGGGTCTTAAACCCCCCTCTGGCCCGTTGCTCGTCGATAGCCAAAAACCAAAACTCTTGATTAACC
OTU200	Fungi	unidentified	unidentified	unidentified	unidentified	unidentified	Fungi_sp	6e-82	SH012662.07FU_JX239632_reps_singleton	GGAGGGATCATTACAGAGTTGTAAAACTCCCAACCCTTTGTGAACGAACCTGACAGTTGCTTCGGCGGCAGGCCCCTCTGGGGCCTCGCCCTCGCGGGTACCCCGCCGGAGTCCTACAAACTCTTGATTATTTGGCATCTCTGAGTAGCTTATAAATAAGTTAAAACTTTCAAC
OTU201	No blast hit	No blast hit	No blast hit	No blast hit	No blast hit	No blast hit	No blast hit	None	None	GGAAGGATCATTAACAATTTGATTTAATATCATTCCAAACTTAACCATAAATTACCTGCCGCGAGTCTTACACTTGTCGTGTATTAGAAAGCTCGCGGTCTTTCTTTGCATTCTATCTATGTTTTTGCTGGGCTTGGACAATTACTGTAAAGTAAAAATCCTAGAAGTCCCAAT
OTU202	Fungi	Ascomycota	unidentified	unidentified	unidentified	unidentified	Ascomycota_sp	4e-86	SH491338.07FU_KP899396_reps_singleton	GGAGGGATCATTACACAATATGAAAGCGGGTTGGGACCTCACCTCGGTGAGGGCTCCAGCTTGTCTGAATTATTCACCCATGTCTTTTGCGCACTTCTTGTTTCCTGGGCGGGTTCGCCCGCCACCAGGACCAAACCATAAACCTTTTCGTAATTGCAATCAGCGTCAGTAAAC
OTU203	Fungi	Basidiomycota	Tremellomycetes	Tremellales	Tremellales_fam_Incertae_sedis	Dioszegia	Dioszegia_zsoltii_var._zsoltii	1e-92	SH236925.07FU_AF385445_refs	GGAAGGATCATTAATAAATGGCGAAGCTCGAAAGAGTCTAAGCTTTATATTATTCCATAACACCTGTGAACTATTTGCCTTCTTGTCATGAGAAGGTACAACCTATACAAACATAACTGTAATGAATGTAATCTATTATAACATAAAACAACTTTCAACAACGGATCTCTTGGC
OTU204	Fungi	Ascomycota	Dothideomycetes	Capnodiales	Teratosphaeriaceae	Penidiella	Penidiella_drakensbergensis	8e-26	SH025635.07FU_KC005770_refs_singleton	GGAGGGATCATTAATGAGCGAAGGGCCCCTGGCCCGACCTCCAACCCCATGTGATACGACCTTCGTGCCTCGGGGGACCACCGGCGCCGCGCCGGGCCCCCGGAGGACCCATCAACCCTGCATCTGTGCGTCCGAGTCAATGATAAATTAATCAAAACTTTCAACAACGGATCT
OTU205	Fungi	Ascomycota	Dothideomycetes	Dothideomycetes_ord_Incertae_sedis	Dothideomycetes_fam_Incertae_sedis	Phaeosclera	Phaeosclera_sp	7e-14	SH206113.07FU_AY843092_reps	GGAAGGATCATTACCGAGTAAGGGTCTTCAAGGCCCGACCTCCCACCCTTTGTTGTCGAACAAATTCTGTTGCTTTGGCGGGACCGCTCGGCCTCCGTGCCGGCTGCCGGGTCTCGTACCGGGCAAGCGCCCGCCAGAGTCCAATATCAAAACACTTTGTTAAACCTATTGTCT
OTU206	No blast hit	No blast hit	No blast hit	No blast hit	No blast hit	No blast hit	No blast hit	None	None	GGAAGGATCATTACTGAGATAGGGTTCTTACGGGCCCGACCTCCAACCCCATGTCTAAATTACCTTTGTTGCCTCGGTGGGCCGTCGAAAGCCCATTTTTAGGCCTTTGCCGTCGGCCTTAACCCGCCCTCGAGCGCCCACCGACGGATTTTTTAAACCATCTTTGAAACGAGA
OTU207	Fungi	Basidiomycota	Agaricomycetes	Phallales	Phallaceae	Mutinus	Mutinus_caninus	2e-72	SH208566.07FU_GQ981513_refs	GGAAGGATCATTGCCGATAAACGCGAGGGGGCGCGCGCGGAGGGTTCGCTCTCTCCCCGCCCCCGTTCGCATTTTTCTCTACCTCTCCCAAGCGTGCACCCCGCGAAGGTCCGGGGTTGTTAAAAAAACCCCTTGCCTCCGTTCTTACAAGCGCCCTTTCTGTAACGCGAGTGA
OTU208	Fungi	Ascomycota	Taphrinomycetes	Taphrinales	Taphrinaceae	Taphrina	Taphrina_carpini	7e-94	SH193600.07FU_AY239215_refs	GGAAGGATCATTAATGAAGTCTGGGCTTCGGCCCTCTCTCTTCTACACACTTGTGAACTTACACCGTTGCTTTGGCAGGTCTCCGGACGGGCGTCAGCCTCGAAGGTCAGGTCGAAAGACGCCTGCCAAAGACACTTATCCACCCTTTTTTAATTGTCTGAATCTTGTTTATAA
OTU209	Fungi	Ascomycota	Dothideomycetes	Pleosporales	unidentified	unidentified	Pleosporales_sp	2e-79	SH200450.07FU_HM239745_reps	GGAAGGATCATTACCATTCAAAAAAACTTAGACCCACGGGGGTATGCTCTCCAATAGGACAGTCAGTAGATGTACGGTTCTGCTGGCTGGCAGTCGAACGGAAGGCAGTGTCCATTTATGGTCCTGTCTTGGCTAGTAAGCTGATCGAGCTGCCTGTCTGACCCTACCCTTGCT
OTU210	Fungi	Ascomycota	Dothideomycetes	Myriangiales	Elsinoaceae	unidentified	Elsinoaceae_sp	5e-64	SH017860.07FU_HM595525_reps_singleton	GGAAGGATCATTAACGAGTTAGGGTCCTCCGGGGCCCGACCTCCCACCCTTTGTTGTCGCGAATTCGTTGCCTCGGCGGGACGGCTCTCCCCGGGTTCACGCCCGGGGGAAGCCACCTGGGCCCCCCTGCGGGGCCCCGGCCAGCGCCCGCCGCGGGACCACACACACAACTCT
OTU211	Fungi	Ascomycota	unidentified	unidentified	unidentified	unidentified	Ascomycota_sp	3e-90	SH181480.07FU_JQ758710_reps	GGAGGGACCATTACAAGAAGCCGAAAGGCTACTTCAAACCATCGCGAACTCGTCCAAGTTGCTTCGGCGGCGCGGCACCCCTTAACGGGGGCGCCGCAGCCCTGCCTCTCCGGAGGTTCGGGGCGCCCGCCGGAGGTACGAAACTCTGTATTATAGTGGCATCTCTGAGTATAA
OTU212	Fungi	Basidiomycota	Agaricomycetes	Agaricales	Amanitaceae	Amanita	Amanita_parcivolvata	2e-20	SH523234.07FU_KP313585_reps	GGAAGGATCATTAATAAACAGCGAGCAATCGCTTTATATTATACTATAAACACCTGTGAACTCTTTTGGCCTTCGGGCTGGAAAACCATATAAAACATAACTGTCAATGAATGTAAAACTATTATAAACAATAATACAACTTTCAACAACGGATCTCTTGGCTCTCGCATCGAT
OTU213	Fungi	Basidiomycota	Agaricomycetes	Polyporales	unidentified	unidentified	Polyporales_sp	7e-88	SH187220.07FU_EF059994_reps	GGAAGGATCATTATCGAGTTTTGACTGGGTTGTAGCTGGCCTTCCGAGGCATGTGCACGCCCTGCTCATCCACTCTACACCTGTGCACTTACTGTGGGTATCAGATCGTGAAGCGTGCTCTTTTACCGGAGCTTGTGAAGCGTGTCTGTGCCTGCGTTTATCACAAACACTATA
OTU214	No blast hit	No blast hit	No blast hit	No blast hit	No blast hit	No blast hit	No blast hit	None	None	GGAAGGATCATTAACGAGATAGGGTCCCTCGCGGGCCCGACCTCCCACCCTTTGTCGTCGCGAATTACGTTGCCTCGGCGGGCCAGCCCCTCGCGGGCGGCGGGGCCTCCGGGCCCGGCCAGCGTCCGCCGCAGGTCAATCTCAACCCTGCTCGAACAGTACAGTCGGAGTGAA
OTU215	Fungi	Ascomycota	unidentified	unidentified	unidentified	unidentified	Ascomycota_sp	3e-87	SH017609.07FU_FR682183_reps_singleton	GGAGGGATCATTATCGAGTGAAGGGCCTCCGGCCCGACCTCCAACCCTTTGTCGTCCGACTTCGTTGCCTCGGGGGAGACCCGGCCGCACACGCGGCGAGGGGCCCCCGGTGGACCACTCAAACTCTGCATCTTTGCGTCTGAGTCTATTGATACAATCAATCAAAACTTTCAA
OTU216	Fungi	Ascomycota	Pezizomycotina_cls_Incertae_sedis	Pezizomycotina_ord_Incertae_sedis	Pezizomycotina_fam_Incertae_sedis	Alatosessilispora	Alatosessilispora_bibrachiata	2e-45	SH493603.07FU_LC146719_reps_singleton	GGAAGGATCATTACCGAGTTAGGGTCTCCTCCGTGAGGCCCGACCTCCCAACCCTGTGTCTATTAAACCTGTATGTGTTGCTTCGGCGGAACGGCAGTCGCCCCCCGTCCTCCCCTCACCGGGAGGGAGGAGGGAGACCGTCGCCGGGGGGTTCACGGTCTTCACGGACCGCCC
OTU217	Fungi	Ascomycota	Leotiomycetes	Helotiales	Dermateaceae	unidentified	Dermateaceae_sp	7e-11	SH181557.07FU_JQ761452_reps	GGAAGGATCATTACCGAGAACGCGCCTCTGGCGCATCTCCCACCCTGTGTCTCCCTACCTTTGTTGCTTTGGCGGGCCTGTCTCCGGACTGCCGGCGTTTCCGCTGGTCCGTGCCCGCCAGAGGACCCCCAACTCTGAACAACTGGCGTCTGAGTTATTATATAAATACGTTAA
OTU218	No blast hit	No blast hit	No blast hit	No blast hit	No blast hit	No blast hit	No blast hit	None	None	GGAAGGATCATTAGAAAGTTCCGGCGCTCCGGCGTCAACCTTCAAACCACTGTGAAACCACCCGTTGCTTCGGCGGCATGGGGCCCTCCGGCCCCCGTCAGTCCGCCCGAGGCTCCAAACCAAAACCTTTTTTTCGTAACCGTAGTCTGGTAACTAAAGATTTAATTCGTTAAA
OTU219	Fungi	Rozellomycota	unidentified	unidentified	unidentified	unidentified	Rozellomycota_sp	2e-60	SH011032.07FU_JQ666560_reps_singleton	GGAAGGATCATTAACAAATCCAATACTTGCTGGCTCTTTTTGGGTCTTGCAAATATTAATCCGCTGGCCTCGCAAGGGGCTGGCTGATAATTGATAACATAAATGTGTGTAGTGTTGACAGTGTGTGATATTTAATTAATTATTGACAACTTTTAACAATGGATCTCTAGGCTC
OTU220	No blast hit	No blast hit	No blast hit	No blast hit	No blast hit	No blast hit	No blast hit	None	None	GGAAGGATCATTACCGAGAAAGGGTCCTTAGGGGCCCGACCTCCAACCCTTTGTCTAAATAACCTCTGTTGCCTCGGTGGGCCGTCGAAAGCCTGTTTCTTCGGGCCAAGCCGTCGGCTCTATCTCGAGCCCTCGAGTGCCTACCGATGGACCCCTTTAAACCAATATGAAATC
OTU221	Fungi	Basidiomycota	Agaricomycetes	Russulales	Bondarzewiaceae	Heterobasidion	Heterobasidion_abietinum	3e-87	SH201106.07FU_FJ903330_reps	GGAAGGATCATTAACGAATATCGTGCGGGGTTGAAGCTGGCCTCTCGGGGCATGTGCTCGCCTTGTTCATATCCATCTCACACCTGTGCACACTCGCGTGGGTCGGTCGGGCTCTTTTTTGCGCCCTTCCGAGCCGCGTCTTCTCACAAACTCTTCGTATGTCTTCAGAATGGT
OTU222	No blast hit	No blast hit	No blast hit	No blast hit	No blast hit	No blast hit	No blast hit	None	None	GGAAGGATCATTACTATTAAAAAAATTCAGGTCCACGGGACGGAGCTCTCCAATAGGAAGGCTGGCAGATGTCCGGTTCTGCTGGCTGGCAAGCAGGAAAGAGGTTCGAGAAAAATCCTTCTTTACGGCCTTTGGTTTAGTCTCTGGCTGTAATTATAGCGTCGTTCCTCCGGT
OTU223	Fungi	Ascomycota	Sordariomycetes	Hypocreales	unidentified	unidentified	Hypocreales_sp	4e-12	SH025335.07FU_GU053847_reps_singleton	GGAGGGATCATTACCGAGTCTAACTCACCCACCCATGTGAACTTACCTTTTGTTGCCTCGGCGGGAACAGCCCCAGCGCCCCGTGCACTGGAATCAGGCCCCGCCGCAGGACCCAAACCTCTGTATTCATGAATTTCTTCTGATTTGAAAAGCTTCTTTTGGAGCAAAAATAAG
OTU224	Fungi	Ascomycota	Dothideomycetes	Pleosporales	Lophiostomataceae	Lophiostoma	Lophiostoma_cynaroidis	2e-66	SH216764.07FU_JQ070520_reps	GGAAGGATCATTACCGTTGGGGCTTCGGCCCCAATCAAGATACCACCCCTTGCATTTTGAGTACCTTCTGTTTCCTCGGCGGGCCCGCCCGCCAACGGGGACCACACCGAACCCTTCTGTAGTTGCAGTAAACGTCTGAAAAACAAACAAAAAATCAAAACTTTCAACAACGGA
OTU225	Fungi	Ascomycota	Leotiomycetes	Helotiales	Hyaloscyphaceae	Lachnum	Lachnum_sp	1e-61	SH488396.07FU_KT699117_reps_singleton	GGAAGGATCATTACAGAGTTCATGCCCTCACGGGTAGATCTCCCACCCTTGTGTAATATAAATATCTGTTGCTTTGGCGGGTCGCGAGCTCACCCTCGCCCTGTGTACCCGCCAGAGGACCAATAAACTCTGAATGTTAGTGTCGTCTGAGTACTATATAATAGTTAAAACTTT
OTU226	Fungi	Ascomycota	Leotiomycetes	unidentified	unidentified	unidentified	Leotiomycetes_sp	4e-71	SH218624.07FU_KC457014_reps	GGAAGGATCATTACAGAGTTCATGCCCTTCGGGGTAGACCTCCCACCCTATGTATACATTGCCTTTGTTGCTTTGGCGGGCCGCCATTTGGCCACCGGCCCCGGCTGGTGCGCGCCCGCCAGAGACCCCACAAACCCTGTCTTACAGTGTCGTCCGAGTACTATATAATAGTTA
OTU227	Fungi	Basidiomycota	Tremellomycetes	Cystofilobasidiales	Cystofilobasidiaceae	Tausonia	Tausonia_pamirica	1e-09	SH495759.07FU_KF036600_reps_singleton	GGAAGGATCATTAGTGAAAACATAGGACTGGCGCAAGCCTTTCCGACCCTTCACATCCACACACACCTGTGCACCGGCGATGGTTAACACCTCGCCAAAACTTACATACTCCATGTCAATGAATGTCATAATGTAATGCCTCACGGCAGAACCAAAACAAAACTTTCAACAACG
OTU228	Fungi	Ascomycota	Sordariomycetes	Hypocreales	Nectriaceae	unidentified	Nectriaceae_sp	9e-72	SH175291.07FU_HE998702_reps	GGAGGGATCATTACCGAGTTTACAACTCCCAAACCCCTGTGAACATACCTATCGTTGCTTCGGCGGGACCGCCCCGGCGCCTCCGGGCCCGGACCCAGGCGCCCGCCGGAGGACCCAAACTCTTGTCTTTTTTAGTATTCTTCTGAGTAAACAAGCAAATAAATCAAAACTTTC
OTU229	Fungi	Ascomycota	Leotiomycetes	Helotiales	Helotiales_fam_Incertae_sedis	unidentified	Helotiales_fam_Incertae_sedis_sp	2e-72	SH184428.07FU_JF424305_reps	GGAAGGATCATTACAGAGTTCATGCCCTCACGGGTAGATCTCCCACCCTTGAATACTATACCTTAGTTGCTTTGGCAGGCCGGGGCAACCCCGCGGGCTTCGGCTCACGAGCGCCTGCCAGAGGAAACAAACTCTGTTTTTAGTGATGTCTGAGTACTATATAATAGTTAAAAC
OTU230	Fungi	Ascomycota	Pezizomycotina_cls_Incertae_sedis	Pezizomycotina_ord_Incertae_sedis	Pezizomycotina_fam_Incertae_sedis	Gyoerffyella	Gyoerffyella_entomobryoides	2e-78	SH184432.07FU_KC834056_refs	GGAAGGATCATTACAGAGTTCATGCCCTTCGGGGTAGATCTCCCACCCTTGAATACTATACCTTAGTTGCTTTGGCAGGCCGTGGAAACACCGCGGGCTTCGGCTTGCGAGTGCCTGCCAGAGGAAACAAACTCTGTTTTTAGTGATGTCTGAGTACTATGTAATAGTTAAAAC
OTU231	Fungi	Basidiomycota	Microbotryomycetes	Sporidiobolales	unidentified	unidentified	Sporidiobolales_sp	3e-31	SH175401.07FU_FJ820493_reps	GGAAGGATCACTAGTGATTAAACTGAGGTCGTACTAGGCGTAAAAAACCTAAGACGTCTCAACCCTTCACATCCACATACACCTGTGCACTGTTATGGTTTGTAGATTGTCTTTTCACTTGTGAATCGATGAACTCGCCATCATTTTTTTATACAATAACTCAAGTCTTATGAA
OTU232	Fungi	Basidiomycota	Agaricomycetes	unidentified	unidentified	unidentified	Agaricomycetes_sp	5e-70	SH190477.07FU_AB811861_reps	GGAAGGATCATTATTGAATGAATTCGAGTCTTACGGTTGTCGCTGGCCTCTCGGGGCATGTGCACGCCTGGCTCATTTCCATCCTTCACACCTCTGTGCACTTTCCCATGGGTCGACATGATTCGGAAGTCTCGAGAGAGACGACTGGATTTTTTTGGCCTGTGTGTTCTACAA
OTU233	Fungi	Basidiomycota	Microbotryomycetes	Microbotryomycetes_ord_Incertae_sedis	Microbotryomycetes_fam_Incertae_sedis	Curvibasidium	Curvibasidium_cygneicollum	2e-69	SH289313.07FU_AF444490_refs	GGAAGGATCATTAGTGAATTTAGAGCGTAACTTCGGTTAGCTCAACCTTCATTTTCCAACTCTGTGCACTATTGGCGGACTGGGAGCAAGTAATTGCTATTCAGTCTGCGGCTCACTATTAAACATTAGTTAAAGTATGTATATAAAAACAAAACAAAAAAAACTTTCAACAAC
OTU234	Fungi	Basidiomycota	Tremellomycetes	Tremellales	Tremellales_fam_Incertae_sedis	Cryptococcus	Cryptococcus_sp	3e-87	SH278439.07FU_EF159211_refs	GGAAGGATCATTAATGATTGACCGTCTGTCGAGCTTGCTCACAGGCACATCATATCCATAACACCTGTGCACTTGTCGGATGGCTTAGTGAAGACCGCAAGGTTGAATCTATCCATCTACTTTACATAACAATTCTGTAACAAATGTAGTCTTATTATAACATAATAAAACTTT
OTU235	Fungi	unidentified	unidentified	unidentified	unidentified	unidentified	Fungi_sp	7e-20	SH495331.07FU_KT328742_reps_singleton	GGAAGGATCATTAATGAATGCCAGGATGCTCTTTTTAGAGGTCCGACCCATTTTATTACCACACTGTGCATCAACTATTTTTACACCCTTTTATACACTAAAGTATTGAATGTCAATAGTCTCTTAACTGAGCATTAAAGTTATAAAACTTTCGGCAACGGATCTCTTGGCTCC
OTU236	Fungi	Basidiomycota	Agaricomycetes	Cantharellales	Hydnaceae	Sistotrema	Sistotrema_oblongisporum	1e-77	SH007383.07FU_KF218970_reps_singleton	GGAAGGATCATTAATGAGTTTTGTTAGTGAGTTGATGCTGGTGGGGTTAAATCCACATGTGCTCGCTCCTACACCTTCTTATCCATACACCTGTGCACCTCTGAGGGTTCGAGATGGTTTCGAAAGGAACCGGATCGGCCTTCTCTTACAAACACTACTTTGATTTATGAACGT
OTU237	Fungi	Ascomycota	unidentified	unidentified	unidentified	unidentified	Ascomycota_sp	2e-82	SH523646.07FU_LC015714_reps	GGAGGGATCATTACAGGGTCTGACGACTGCCCAAAACCAACCGTGCTCCTTTCCATCATCTTGTTCCGGCGGCCGCCTGCTGGGGAGGCCGCGCGGCCGGGCGTCATGCCCGGTGGCTGCCGGAGCAAACAACCAAAACTTTTTTACATCGTAACTATCTTCTGAGAACTTTCT
OTU238	Fungi	Ascomycota	Eurotiomycetes	Eurotiales	Trichocomaceae	Aspergillus	Aspergillus_fumigatus	1e-33	SH488525.07FU_KT150269_reps_singleton	GGAAGGATCATTACCGAGTGAGGGCCCTCTGGGTCCAACCTCCCACCCGTGTCTATCGTACCTTGTTGCTTCGGCGGGCCCGCCGTTTCGACGGCCGCCGGGGAGGCCTTGCGCCCCCGGGCCCGCGCCCGCCGAAGACCCCAACATGAACGCTGTTCTGAAAGTATGCAGTCT
OTU239	Fungi	Ascomycota	Dothideomycetes	Pleosporales	Didymellaceae	Neoascochyta	Neoascochyta_exitialis	2e-91	SH215821.07FU_KT389515_refs	GGAAGGATCATTACCGAGAGTTGCAGGCTTTTGTCTGCCATCTCTTACCCATGTCTTTTGCGTACTACACGTTTCCTCGGCAGGTCCGCCTGCCGTTAGGACCCCATTAAACCATTTGCAGTTGCAGTCAGCGTCTGAAAAACTTAATAATTACAACTTTTAACAACGGATCTC
OTU240	No blast hit	No blast hit	No blast hit	No blast hit	No blast hit	No blast hit	No blast hit	None	None	GGAAGGATCATTACAGTATTTAATCCTGGCCAGCGCTTAACTGCGCGGCGAGGACTAAACCTTACACACTGTGTTTTTTTAATTAGAACCATTGCTTTGGCTTGGCGTCAGCTGGGCCAGAGACTTAACTTCAATTTTATTGAATTGTTTTTTTAATACTTTGTCAATTTGTTT
OTU241	No blast hit	No blast hit	No blast hit	No blast hit	No blast hit	No blast hit	No blast hit	None	None	GGAAGGATCATTGTCGAAACCTGCCCCAGCAGAACGACCCGAGAACGCGTGATAACCACACGGGGCGAGGGGCTTCGCGGCCTTTCGTCCCCAAACGGTCGGGGGAACCCCGTGCCGCCCGTCTGGCCACAAACCATTCGAAGCGACCGTGGCAACCTCGTCCGTAAACCGAAC
OTU242	Fungi	Basidiomycota	Agaricomycetes	Phallales	Phallaceae	Phallus	Phallus_impudicus	2e-88	SH207227.07FU_UDB015413_refs	GGAAGGATCATTGCCGGTTCTATTTGAAGGGGGGAGATTCTCCCTGACCCACACCTCTGTGCACTTTGGGGGGACTCGAGAGAGTGTCCTCCCGTTAACGAACGCCCTTGTCTCTAGTGTGTATTTTGAGAACCCCCTTCTGAAGGGGGGAAAGTCTTTGAAACACAACTTTCA
OTU243	Fungi	Chytridiomycota	unidentified	unidentified	unidentified	unidentified	Chytridiomycota_sp	9e-75	SH183095.07FU_AM999625_reps	GGTTGGATCATTAATTATATCCGGTGGGGGTGAGGCGCACAGCTTGCTGTTGCATTTCCCCCCAAACCAAACATTATGTGAACCGAACTGTCTCTGGCGGGGGGGTGGTAATTAAAACCTACCACTTGTCAGTAAATGCATCTTGCATTTGCCGTGGACATCCCGTCAACAGGT
OTU244	Fungi	unidentified	unidentified	unidentified	unidentified	unidentified	Fungi_sp	7e-85	SH004854.07FU_AM999579_reps_singleton	GGAGGGATCATTACCGAGTGAGGGCCGCAAGGCCCGACCTCCAACCCTTTGATTACCGCCCGCTGTTGCCTCGGGGGACTGCCTCACGGAGCCCCCGGAGGACCACACAACTCTGCATCTTTGCGTCGGGTAAATGTAAAGAATAAATTAAAACTTTTAACAACGGATCTCTTG
OTU245	Fungi	Ascomycota	Dothideomycetes	Pleosporales	Phaeosphaeriaceae	Sclerostagonospora	Sclerostagonospora_cycadis	4e-83	SH207008.07FU_JQ070592_reps	GGAAGGATCATTACCAGGCCTTGGGCCGCCAGCGGGGTCCCGTCGTTCTCGCGACGACGGGCCCTCGCGGGTGCTTAGCCCTTGACTCTTACCTTGACTATGCGCACCTTTGTTGTTCCCTCGGCAGGTCTCCTGCCGCTAGGGACCCCATCAACCCTTTAGCATAAGCATAAA
OTU246	Fungi	Ascomycota	Leotiomycetes	Helotiales	unidentified	unidentified	Helotiales_sp	3e-87	SH184439.07FU_KF297052_reps	GGAAGGATCATTACAGAGTTCATGCCCTTCGGGGTAGATCTCCCACCCTTGAATATTATACCTTAGTTGCTTTGGCAGGCCGGGGCAACCCCCCGGGCTCAGGCCTGGGAGTGCCTGCCAGAGGAAACAAACTCTGTTTTTAGTGATGTCTGAGTACTATATAATAGTTAAAAC
OTU247	Fungi	Ascomycota	Sordariomycetes	unidentified	unidentified	unidentified	Sordariomycetes_sp	3e-87	SH026846.07FU_KC966256_reps_singleton	GGAGGGATCATTACAGAGTGTAAAAACTCCCAAACCCATTGTGAACATACCACTGTTGCTTCGGCGGAGGCGTCCCGGGCGCGCCCTCACAGGCGTGTCCCGGATCCAGTCGCCCGCCGAGGGACCGAAACTTCTGTTTTCCTAGAGGATCTCTGAGTGTGATTATACAAATCA
OTU248	Fungi	Ascomycota	Eurotiomycetes	Chaetothyriales	Herpotrichiellaceae	Exophiala	Exophiala_brunnea	2e-78	SH197656.07FU_JF747062_refs	AAGGATCATTACAGAGTTAGGGTCTTCTAGGCCCGATCTCCCAACCCTTTGTTTACCAAACCGTTTTGTTGCTTCGGCGAGCCCGTCTTCACGGACCGCCGGGGGACCTCTCCAGGACCCCTGGCCCGCGCTCGTCGATGGCCCAAACCTTTAAATTCTTAACTAAACGTGTCA
OTU249	Fungi	unidentified	unidentified	unidentified	unidentified	unidentified	Fungi_sp	2e-75	SH493036.07FU_KM266129_reps_singleton	GGAGGGATCATTGCTGGAACGCGCCTCGGCGCACCCAGAAACCCTTTGTGAACTTATACCTTACTGTTGCCTCGGCGTCAGGCCGGCCTCTTCGTTGAGGCCCCTCGGTAACGAGGAGCAGCCCGCCGGCGGCCAAGTCAACTCTTGTTTTTACACTGAAACTCTGAGAAAAAA
OTU250	No blast hit	No blast hit	No blast hit	No blast hit	No blast hit	No blast hit	No blast hit	None	None	GGAAGGATCATTACCGAGTGTCCCGGGCCCCGTAAAAACGGGCTCGACCTCCCAACCCTCTGATTACAAGACCACTGTTGCTTCGGCGGGTCGTCGGTACCCCCGCCGGGGGCTTCTAGCCCCCGAGCTACCCGCCGGAGAACCATTTATAAACTCTTCAAAAAAGACCAGTCT
OTU251	No blast hit	No blast hit	No blast hit	No blast hit	No blast hit	No blast hit	No blast hit	None	None	GTTCCCTGCGACTCTAAACAATGGAGCAAGTGGCATCAGCCGCTACATATTCGAATTGCGGGGAAATCCTAAAGCTCAGGCTACTATTCCGAGTCGAAAGACTCTGTTACAGTAAAAATGCCTGTGATGTAACAATGGATAATCCGCAGCCAAACCTCTACAGCGCAAAGCCAT
OTU252	Fungi	Ascomycota	Sordariomycetes	Xylariales	Diatrypaceae	Anthostoma	Anthostoma_turgidum	3e-87	SH195180.07FU_KC774618_refs	GGAGGGATCATTACAGAGTTATCCAAACTCCCAAACCCATGTGAACTTACCTATGTTGCCTCGGCAGGACTTACCCGGTAGCTACCCGGTAGCTACCCGGTATCTACCCGGTACGTACCCTGTAATTGCTGGGTAAGCCTGCCGAAGGACCATTTAAACTCTTGTTTTATTGTG
OTU253	No blast hit	No blast hit	No blast hit	No blast hit	No blast hit	No blast hit	No blast hit	None	None	GGAAGGATCATTAGTGAAAACTTAGGATTGGCGCAAGCCTTTCCGACCCTTCACATCCACACACCCGTGCACTGACTTGACATGTAATGTGTCTTGTCTACTTTAAATACTCCATGTCAATGAATGTAATTGTAATGCCGTATGGCAAAACCAAAATAAAACTTTCAACAACGG
OTU254	Fungi	Ascomycota	unidentified	unidentified	unidentified	unidentified	Ascomycota_sp	2e-60	SH478497.07FU_KC978005_reps_singleton	GGAAGGATCATTACCGAGTTAGGGTCCCTCCCACGGGGCCCGACCTCCCAACCCCGTGTCTAATAAACCTGTACGTGTTGCTTCGGCGGACCGGTTCGCTGCGTGGTCTCGCGACCACAACGCCTGCCGCCGGGGGTAAAGGAGTTCACCCTCCCCCCCCTGGAGAGCGTCCGT
OTU255	Fungi	Ascomycota	Dothideomycetes	Capnodiales	Mycosphaerellaceae	Septoria	Septoria_glycinicola	5e-95	SH278792.07FU_KF251430_refs	GGAGGGATCATTACTGAGTGAGGGCCTTCGGGCTCGACCTCCAACCCTTTGTGAACACAACTTGTTGCTTCGGGGGCGACCCTGCCGTTTCGACGGCGAGCGCCCCCGGAGACCATCAAACACTGCATCTTTGCGTCGGAGTTTAAGTAAATTAAACAAAACTTTCAACAACGG
OTU256	Fungi	Basidiomycota	Ustilaginomycotina_cls_Incertae_sedis	Malasseziales	Malasseziaceae	Malassezia	Malassezia_globosa	7e-85	SH184032.07FU_AM901862_reps	AGAAGGATCATTAGTGAAGATTCAAGGGCCAGCCATACAGACGTACAATAAGTGTGTCTCTGGCGGCTCGTATCCACTATACATCCATAAACCCGTGTGCACTGTTCTAAGGAGTAAGAAAGAAGAAGGGGAGGGGAGAGAGAGTGCATGTGCTTTGCATATAACTCTCTCTCA
OTU257	No blast hit	No blast hit	No blast hit	No blast hit	No blast hit	No blast hit	No blast hit	None	None	GGAAGGATCATTGTCGATATCTTAAAAGTAGACCTGTGAACACGTGTTTAACATGAACGGTGCTTCGTCATGCTAGAGAAATCTTGCTTGGCGGGGTGCTGTGCTTGCCCGGTGCTCGCACTAGGTGGGCTAACGAATCCCGGCGCGGCAAGCGCCAAGGAAAACAAAAATAGA
